# Supplementary material for: Convergent morphology and divergent phenology promote the coexistence of Morpho butterfly species
Source: Nat Commun. 2021 Dec 13;12:7248. doi: 10.1038/s41467-021-27549-1 (PMC8668891; doi:10.1038/s41467-021-27549-1)
Supplement: Supplementary file 5 — Source Data [file 41467_2021_27549_MOESM5_ESM.xlsx]

## Sheet: Fig. 1b
	visitor_helenor			visitor_achilles			visitor_deidamia			visitor_menelaus
	passing	approach	interaction	passing	approach	interaction	passing	approach	interaction	passing	approach	interaction
dummy_helenor_M	77	38	15	133	45	22	11	2	1	22	12	6
dummy_achilles_M	156	83	23	147	53	24	12	1	1	29	8	4
dumme_deidamia_M	86	44	21	144	55	28	11	2	2	15	9	4
dummy_menelaus_M	89	42	20	108	46	36	9	6	6	14	10	4
dummy_helenor_FG_M	63	36	6	NA	NA	NA	NA	NA	NA	NA	NA	NA
dummy_achilles_FG_M	NA	NA	NA	141	47	5	NA	NA	NA	NA	NA	NA

## Sheet: Fig.1c
	visitor_helenor			visitor_achilles			visitor_deidamia			visitor_menelaus
	passing	approach	interaction	passing	approach	interaction	passing	approach	interaction	passing	approach	interaction
dummy_helenor_F	81	36	12	117	38	6	8	2	1	18	7	0
dummy_achilles_F	82	47	17	133	57	27	11	3	1	37	14	4
dummy_deidamia_F	86	31	17	150	78	41	6	0	0	21	5	2
dummy_menelaus_F	75	37	24	90	36	21	9	4	1	12	8	4

## Sheet: Fig. 2
video_frame_index	flight_sequence_ID	distance_from_dummy(m)	instantaneous_acceleration(m.s-2)	instantaneous_velocity(m.s-1)	dummy_sex
1	12:19:41	0.991540208269942	7.76176105573986	3.84124347705271	F
2	12:19:41	0.959965069585868	7.75274839847134	3.80234733421343	F
3	12:19:41	0.926914721961519	7.73086368217678	3.76207068912853	F
4	12:19:41	0.894000039667225	7.68875540643608	3.72111318021906	F
5	12:19:41	0.861454840090878	7.61873054567492	3.68014783534575	F
6	12:19:41	0.828992364709736	7.51278423441669	3.63950069240274	F
7	12:19:41	0.798763549857059	7.36482879655054	3.60017797037869	F
8	12:19:41	0.770287373587936	7.1721414271053	3.56245124487339	F
9	12:19:41	0.742985049169228	6.93412862067758	3.52562703960586	F
10	12:19:41	0.719111032679238	6.6535512476346	3.48932659235274	F
11	12:19:41	0.701111905921587	6.33662524443414	3.45622666988148	F
12	12:19:41	0.685780287920993	5.99082474723639	3.42672575354375	F
13	12:19:41	0.673623800476943	5.62531119797376	3.40131383050726	F
14	12:19:41	0.665719874646987	5.25189269505766	3.37906701028553	F
15	12:19:41	0.659064519224029	4.88312257311856	3.35898641659951	F
16	12:19:41	0.654441867548218	4.53223011248326	3.34247949283163	F
17	12:19:41	0.645667425692206	4.20882829952708	3.32505305222338	F
18	12:19:41	0.636085452435441	3.92072622482111	3.30569264791813	F
19	12:19:41	0.626736448676794	3.67500312516874	3.28609259066144	F
20	12:19:41	0.615135205047638	3.47634440324891	3.26522940096098	F
21	12:19:41	0.60504642781856	3.32956913128411	3.24391668364032	F
22	12:19:41	0.597814873452476	3.24114078219382	3.22370102155892	F
23	12:19:41	0.59468936489902	3.21730718769595	3.20654312494	F
24	12:19:41	0.594680516032769	3.26106615848253	3.19339456254626	F
25	12:19:41	0.595483021908266	3.37017042686271	3.18258288798579	F
26	12:19:41	0.593176799311133	3.53796940949183	3.17319175884471	F
27	12:19:41	0.591421519511254	3.75429095302961	3.16280371235712	F
28	12:19:41	0.588983052748549	4.00828989007781	3.1501951830958	F
29	12:19:41	0.586973580070688	4.29209993014154	3.13613503255201	F
30	12:19:41	0.585239523699485	4.59988054305761	3.12069368961454	F
31	12:19:41	0.583839497464843	4.92905463654036	3.10430663899364	F
32	12:19:41	0.586262906041308	5.27627322548785	3.08654259325868	F
33	12:19:41	0.591085672639762	5.63882678666405	3.07020954380967	F
34	12:19:41	0.600515218957855	6.01278057128314	3.0541224552398	F
35	12:19:41	0.611606975924899	6.39492303744932	3.03939388734004	F
36	12:19:41	0.621467077969541	6.78475949389512	3.02779156714923	F
37	12:19:41	0.632558347111158	7.1797797795197	3.01567628401989	F
38	12:19:41	0.645762631390204	7.57526966875767	2.99898885394728	F
39	12:19:41	0.657006278204402	7.96870474343855	2.97723772688712	F
40	12:19:41	0.664874851833035	8.35886047511262	2.95185292995772	F
41	12:19:41	0.670098164525169	8.74540755670655	2.92291535903796	F
42	12:19:41	0.674276239311456	9.12927872342607	2.89148098703761	F
43	12:19:41	0.678743918425793	9.50922265982346	2.85879532023543	F
44	12:19:41	0.682450859915936	9.88417168102619	2.82406686910916	F
45	12:19:41	0.686750546122826	10.2513340239649	2.78763960276432	F
46	12:19:41	0.691809763663393	10.6066795525273	2.75054663056273	F
47	12:19:41	0.69884410650731	10.9446812077831	2.71290477836949	F
48	12:19:41	0.706112566238557	11.2591091477079	2.67635311291317	F
49	12:19:41	0.713637686574917	11.5432465004435	2.64134958008212	F
50	12:19:41	0.722157425288974	11.7937961013407	2.60766106612803	F
51	12:19:41	0.731145892976224	12.0044860431424	2.57626541859044	F
52	12:19:41	0.741113481081676	12.1714377659338	2.54914269298523	F
53	12:19:41	0.751992697906037	12.2938580002374	2.52535115217666	F
54	12:19:41	0.762829513194134	12.3729908187148	2.50729152864201	F
55	12:19:41	0.771862547090478	12.4178809355703	2.49624937800693	F
56	12:19:41	0.77876089603228	12.4386920924187	2.49385839102785	F
57	12:19:41	0.78645135954425	12.4451065756787	2.49891389857674	F
58	12:19:41	0.794443145989063	12.4451065756787	2.51170394809978	F
59	12:19:41	0.802978625208044	12.4451065756787	2.53018561441646	F
1	12:32:30	0.519951090304655	11.7555139832336	3.09546844312779	F
2	12:32:30	0.494613990073067	11.7600390364998	3.00321030747099	F
3	12:32:30	0.469987143365646	11.7678771509563	2.91151670647791	F
4	12:32:30	0.445894495055725	11.7763810693269	2.81877252725366	F
5	12:32:30	0.42315195722577	11.7829219466141	2.72398704073643	F
6	12:32:30	0.402005012157809	11.785822807509	2.62813167137798	F
7	12:32:30	0.379157854329829	11.7812886260375	2.52929652830584	F
8	12:32:30	0.357313580890791	11.7635880771982	2.42705683165846	F
9	12:32:30	0.336578813690048	11.7271005197363	2.32106767296863	F
10	12:32:30	0.316773218729109	11.6671657526582	2.21246344198045	F
11	12:32:30	0.297799788490523	11.5818432164315	2.1024894292481	F
12	12:32:30	0.278771594336654	11.4673366903567	1.99201553618439	F
13	12:32:30	0.260720785370097	11.3235414976941	1.88156098875375	F
14	12:32:30	0.245452720337339	11.148801150348	1.77338526668629	F
15	12:32:30	0.232010998196206	10.9463035281322	1.66907397211747	F
16	12:32:30	0.219739961918628	10.7162921875992	1.56926100636574	F
17	12:32:30	0.20818246280847	10.4653288405095	1.4750706694935	F
18	12:32:30	0.198540421599734	10.1979097471001	1.38679829481435	F
19	12:32:30	0.189428573441284	9.91733396533564	1.30305523401735	F
20	12:32:30	0.18186067139434	9.62782123276082	1.2248405108013	F
21	12:32:30	0.172959663806334	9.33202288199081	1.14993963819846	F
22	12:32:30	0.161983044054	9.03011922678765	1.07685066415915	F
23	12:32:30	0.152484434943374	8.72100056014217	1.00554409714343	F
24	12:32:30	0.140799746537414	8.40069462127984	0.934461512369557	F
25	12:32:30	0.129645773938066	8.06576093992377	0.864390801489697	F
26	12:32:30	0.12099763634055	7.71424791214283	0.796886428106289	F
27	12:32:30	0.114350148159064	7.34556438199271	0.733674133658806	F
28	12:32:30	0.110344133074668	6.96056718737776	0.676183721011531	F
29	12:32:30	0.106774459122957	6.56084135000992	0.62516005268731	F
30	12:32:30	0.104605490491656	6.14791439092153	0.582297827772704	F
31	12:32:30	0.104760843071254	5.72464101729532	0.547992571417716	F
32	12:32:30	0.107181913287644	5.29503274951156	0.523436481518054	F
33	12:32:30	0.110181737257133	4.86323973878525	0.507880798440933	F
34	12:32:30	0.113693765862513	4.43404357228253	0.499316434963841	F
35	12:32:30	0.11684109869391	4.01040804937602	0.496712482880187	F
36	12:32:30	0.11880770279742	3.59469424424387	0.498466144087038	F
37	12:32:30	0.11996250032406	3.1887424637308	0.502082044571403	F
38	12:32:30	0.121173306998695	2.79427187718017	0.507331020975457	F
39	12:32:30	0.121333203716048	2.41104675607919	0.514400759665069	F
40	12:32:30	0.11993196997048	2.03867769429108	0.521731463997524	F
41	12:32:30	0.117867724000254	1.67621375743072	0.526899193740131	F
42	12:32:30	0.115314762525229	1.32277025885072	0.528083747344112	F
43	12:32:30	0.11357377009191	0.977968475821179	0.526783247995796	F
44	12:32:30	0.113658794291027	0.642975106361047	0.523965192259944	F
45	12:32:30	0.113934225462282	0.326932162535288	0.520607165264751	F
46	12:32:30	0.114578025125938	0.16249720635334	0.519264369419855	F
47	12:32:30	0.115953276975858	0.404512984045012	0.520589346726381	F
48	12:32:30	0.119178328801842	0.71313884822242	0.524457683193792	F
49	12:32:30	0.124917725361976	1.02086801223273	0.529669314158372	F
50	12:32:30	0.131183988947775	1.31719955743236	0.535569204455409	F
51	12:32:30	0.134585666770277	1.59928856445608	0.544453659181385	F
52	12:32:30	0.137685019170569	1.86600382234335	0.557667170026172	F
53	12:32:30	0.142360890401823	2.11525880102176	0.574476539207651	F
54	12:32:30	0.144223974168652	2.34876121938779	0.594981598623857	F
55	12:32:30	0.144668508117696	2.5692833325268	0.617171778113679	F
56	12:32:30	0.142998024703141	2.7806319676649	0.639978247599088	F
57	12:32:30	0.1401526103931	2.98661665886334	0.661950950043884	F
58	12:32:30	0.137258673492789	3.19077546950408	0.682711937277356	F
59	12:32:30	0.135031867649826	3.39539944535455	0.700351925738596	F
60	12:32:30	0.132915160158652	3.60207582298041	0.714772961242939	F
61	12:32:30	0.131609648035393	3.81122586441685	0.727525647347913	F
62	12:32:30	0.129202518261062	4.02343116761055	0.738304156732847	F
63	12:32:30	0.127411797428653	4.23857866679386	0.74859314457187	F
64	12:32:30	0.12566575438042	4.45662069771481	0.758023033686972	F
65	12:32:30	0.125515981552151	4.67605092821924	0.766222449423142	F
66	12:32:30	0.125253333704137	4.89547940782106	0.775090732624252	F
67	12:32:30	0.125792617545705	5.11256028815309	0.784688314428092	F
68	12:32:30	0.127128528678657	5.32467887200721	0.794921059288279	F
69	12:32:30	0.129047814177537	5.52928174901587	0.805830646413997	F
70	12:32:30	0.13326863826122	5.72331831982112	0.818871699962821	F
71	12:32:30	0.136314690829712	5.90370827277229	0.835053199323253	F
72	12:32:30	0.137429842989068	6.06755845295288	0.855005357936428	F
73	12:32:30	0.138260618022631	6.21105012538138	0.879184984883159	F
74	12:32:30	0.138190128359445	6.33051302976307	0.908699988075823	F
75	12:32:30	0.137419130400392	6.42333102992521	0.944150393518427	F
76	12:32:30	0.135706967396667	6.48809215563404	0.985297458947804	F
77	12:32:30	0.133796421286221	6.52630283238527	1.02996067576631	F
78	12:32:30	0.132040471068533	6.54203012680315	1.07634034274713	F
79	12:32:30	0.131244738850744	6.54027683664843	1.12259272641506	F
80	12:32:30	0.131460046360101	6.52546325865068	1.16949547104724	F
81	12:32:30	0.128229323405374	6.50057404695924	1.21768303346971	F
82	12:32:30	0.125183794035011	6.46758471919773	1.26623048553571	F
83	12:32:30	0.121167039169074	6.43259697711585	1.31179823410462	F
84	12:32:30	0.121809941503147	6.39924851603686	1.35525057362098	F
85	12:32:30	0.126963048659836	6.36809892982199	1.39897885577302	F
86	12:32:30	0.132999926650356	6.33602322202184	1.44471931599186	F
87	12:32:30	0.140068167775551	6.30242138705434	1.4909317720808	F
88	12:32:30	0.145716383090578	6.26934341937017	1.53588074032459	F
89	12:32:30	0.151576727290175	6.24077564570302	1.57843510595146	F
90	12:32:30	0.157007943378671	6.21962534080631	1.61867988589468	F
91	12:32:30	0.161569057359384	6.20424364286252	1.66054642190455	F
92	12:32:30	0.167335225726683	6.19271593729278	1.70390021424495	F
93	12:32:30	0.176157152838027	6.18397008078144	1.74736620528268	F
94	12:32:30	0.186984669641658	6.17707834902553	1.79090592761904	F
95	12:32:30	0.19918393625993	6.16999553403404	1.83546135566211	F
96	12:32:30	0.211464662515986	6.16130394802918	1.88060123309036	F
97	12:32:30	0.224420351066921	6.15037921676379	1.92617922260131	F
98	12:32:30	0.237208855808547	6.13675408827827	1.97210307308949	F
99	12:32:30	0.252340209576278	6.12166372973884	2.01651615713835	F
100	12:32:30	0.265972778105204	6.10536790783324	2.06098288224332	F
101	12:32:30	0.280883171731594	6.08740981124156	2.1049302680374	F
102	12:32:30	0.297631812737836	6.06741643947405	2.14745937200218	F
103	12:32:30	0.316690062194885	6.045985522113	2.18653508066987	F
104	12:32:30	0.334351459066653	6.02096365676625	2.22576718739854	F
105	12:32:30	0.351690796901198	5.9891002270458	2.26702559061427	F
106	12:32:30	0.368476629828813	5.94752894906784	2.31070727509999	F
107	12:32:30	0.38555292750153	5.89568606838085	2.35461290323909	F
108	12:32:30	0.402551201400517	5.83529860387624	2.39687450701951	F
109	12:32:30	0.420281871963329	5.76947611517718	2.43591259699522	F
110	12:32:30	0.438312282333042	5.70022862282733	2.47229561197685	F
111	12:32:30	0.456288847250292	5.63063965108761	2.50523793089599	F
112	12:32:30	0.474782507496854	5.56329079667781	2.53458512125752	F
113	12:32:30	0.49397910504494	5.49954407746679	2.56101661800544	F
114	12:32:30	0.515058349273167	5.44047322206442	2.58432987455162	F
115	12:32:30	0.53564724825299	5.38501611255714	2.60579886984779	F
116	12:32:30	0.556024035294339	5.33167836741865	2.62490759959279	F
117	12:32:30	0.575355421373606	5.27825648278861	2.64201916966929	F
118	12:32:30	0.594492039055192	5.22232594635762	2.65849505782877	F
119	12:32:30	0.61551300129323	5.16202252247121	2.67176970534513	F
120	12:32:30	0.635166463453479	5.0960456395523	2.68346070356918	F
121	12:32:30	0.65560965467952	5.0237066966393	2.69460038412006	F
122	12:32:30	0.675210402923415	4.94579565733361	2.70593893502791	F
123	12:32:30	0.696535606730912	4.8646220295209	2.71602249484425	F
124	12:32:30	0.717215087072909	4.78264324750446	2.72544105744373	F
125	12:32:30	0.737555318139596	4.70321899579426	2.73290498232192	F
126	12:32:30	0.759000773863242	4.6292169899887	2.7387267370258	F
127	12:32:30	0.778984503332614	4.56341617624341	2.74347871325804	F
128	12:32:30	0.797519119249746	4.50697857217005	2.74971052301874	F
129	12:32:30	0.814894420081522	4.45967474625673	2.75970375114794	F
130	12:32:30	0.833342184819657	4.42090232006996	2.77238742510855	F
131	12:32:30	0.852861842319141	4.39060714299287	2.7855586519763	F
132	12:32:30	0.873777602317661	4.36859435246625	2.79920256323118	F
133	12:32:30	0.894130888043803	4.35477818228437	2.81368485266207	F
134	12:32:30	0.915188312141824	4.34767779198275	2.82938288260886	F
135	12:32:30	0.935618093637035	4.34522214621991	2.84677212542557	F
136	12:32:30	0.955997698467941	4.34522214621991	2.86527701278602	F
137	12:32:30	0.975139866185872	4.34522214621991	2.88645750055323	F
1	12:47:20	0.505132508645009	10.0374045992976	2.98815077725355	F
2	12:47:20	0.480785882514244	10.0336320976006	2.90492006301378	F
3	12:47:20	0.457896484201397	10.0282733099971	2.82363724193389	F
4	12:47:20	0.434318732961175	10.0198651288328	2.741547953829	F
5	12:47:20	0.411665710752062	10.0071732017588	2.65900044291083	F
6	12:47:20	0.390043674862188	9.98827224799164	2.57445197414906	F
7	12:47:20	0.371749092492504	9.96281985283283	2.48859110295364	F
8	12:47:20	0.35686345145425	9.93206670152794	2.40259136702436	F
9	12:47:20	0.34572744905107	9.89852360304808	2.3172668159925	F
10	12:47:20	0.338908862713503	9.8651690969846	2.23274159599807	F
11	12:47:20	0.33597176457256	9.83472060071357	2.14889462166017	F
12	12:47:20	0.333174318807738	9.81017366434504	2.06638850870305	F
13	12:47:20	0.332119918344263	9.7930465139506	1.98437427432428	F
14	12:47:20	0.333021237145621	9.78367917861169	1.90198662647769	F
15	12:47:20	0.333394407190643	9.78065830108076	1.81863453725591	F
16	12:47:20	0.332912813608909	9.78022496726941	1.73260901157763	F
17	12:47:20	0.330979661595694	9.77730452078179	1.64373003540727	F
18	12:47:20	0.328438533503607	9.76754993081172	1.55268021836436	F
19	12:47:20	0.325768809410907	9.74662049289393	1.46022508802445	F
20	12:47:20	0.322895335372006	9.71089104459524	1.36680843419296	F
21	12:47:20	0.319147558676234	9.65482099575129	1.27123072429398	F
22	12:47:20	0.316423071903741	9.57411556750805	1.17522711102163	F
23	12:47:20	0.315260369163331	9.4661047606711	1.08148965037304	F
24	12:47:20	0.313729868028213	9.32941414237786	0.991746661397456	F
25	12:47:20	0.311811170365976	9.16354631460986	0.907619576521463	F
26	12:47:20	0.308347014060458	8.96775617699322	0.829431816631723	F
27	12:47:20	0.30316216381996	8.7424048030276	0.758637166569105	F
28	12:47:20	0.297595350054399	8.49058992452233	0.698281991963132	F
29	12:47:20	0.291916972761092	8.21668581171265	0.649138698122366	F
30	12:47:20	0.286812736964382	7.92312549755461	0.610419553258249	F
31	12:47:20	0.281850968749444	7.61272933250618	0.583016574035421	F
32	12:47:20	0.278275999784387	7.28736704447498	0.566833343938057	F
33	12:47:20	0.273199084650736	6.94827231625963	0.560365819889115	F
34	12:47:20	0.266890785582792	6.59545310091733	0.559655198671468	F
35	12:47:20	0.260702388918859	6.23052968474591	0.564662522751422	F
36	12:47:20	0.25431208689325	5.85411170256334	0.576429186370711	F
37	12:47:20	0.246847925188769	5.46855108174003	0.592164891597771	F
38	12:47:20	0.237902591213295	5.07609404459768	0.609641220769232	F
39	12:47:20	0.228943973749038	4.67837263868538	0.625515486795491	F
40	12:47:20	0.221916188017008	4.2761832030562	0.640431121814829	F
41	12:47:20	0.214383857610595	3.87125618403122	0.65403401876355	F
42	12:47:20	0.208563701434358	3.46543162346337	0.668142556794581	F
43	12:47:20	0.205572167593281	3.06300349402347	0.682272006534051	F
44	12:47:20	0.204120017303546	2.67318915529747	0.694757755336347	F
45	12:47:20	0.203664528565973	2.30966629624281	0.706004093047625	F
46	12:47:20	0.202928347530748	1.99254966562944	0.713627627337955	F
47	12:47:20	0.20152237023817	1.7467227800942	0.718449646043479	F
48	12:47:20	0.198486707975723	1.59991348028573	0.719434283447766	F
49	12:47:20	0.195586029281874	1.5701947704027	0.717924557178538	F
50	12:47:20	0.192737402483275	1.65321106789182	0.713629853271989	F
51	12:47:20	0.190673566309019	1.8218182787534	0.705622164121848	F
52	12:47:20	0.188294617631519	2.04237779269654	0.694395547799667	F
53	12:47:20	0.185436592764211	2.28581419131215	0.68031913156368	F
54	12:47:20	0.184012926991557	2.53261780103118	0.665752083241953	F
55	12:47:20	0.183417899889842	2.7701417549288	0.652314372404901	F
56	12:47:20	0.185002598579047	2.99013713533343	0.640733614473285	F
57	12:47:20	0.188459517446055	3.18901003417989	0.63452454083066	F
58	12:47:20	0.193081787333762	3.36608576428171	0.634503137662849	F
59	12:47:20	0.199186558344181	3.52362703589639	0.641306440557087	F
60	12:47:20	0.206273649398075	3.66259125555938	0.653248841254234	F
61	12:47:20	0.214088568821411	3.78373101614002	0.668759613089786	F
62	12:47:20	0.222822350072878	3.88755033085104	0.687442621096481	F
63	12:47:20	0.229629255507655	3.97307787298462	0.710415719209535	F
64	12:47:20	0.235382386719992	4.03967178578904	0.739377744728633	F
65	12:47:20	0.240790972571648	4.08407488672771	0.77461158137482	F
66	12:47:20	0.244715156130551	4.10540847901887	0.815125324168008	F
67	12:47:20	0.246484088802908	4.10724431710606	0.858920369184478	F
68	12:47:20	0.247548035160855	4.09611253602437	0.901194170642487	F
69	12:47:20	0.247956528216137	4.07940787461906	0.94145424365712	F
70	12:47:20	0.247783216576507	4.06400316696269	0.978473637560052	F
71	12:47:20	0.245770702871599	4.05643345185349	1.01423928000251	F
72	12:47:20	0.243637483949002	4.06206000990741	1.04793724091665	F
73	12:47:20	0.241731131606998	4.08642839951956	1.08031850826504	F
74	12:47:20	0.239864233515545	4.13383042903903	1.1109984034642	F
75	12:47:20	0.240730134094176	4.20720686917686	1.13891457471577	F
76	12:47:20	0.243729304126525	4.30970936385506	1.16391447954736	F
77	12:47:20	0.249149170917746	4.44261373856652	1.18617242528226	F
78	12:47:20	0.256725302027284	4.60377598200651	1.20520017943079	F
79	12:47:20	0.265873576191768	4.79057362519354	1.21969553664019	F
80	12:47:20	0.275589395015483	5.00119070638183	1.22996590538112	F
81	12:47:20	0.286091562266349	5.23039086172343	1.23905576872068	F
82	12:47:20	0.295703663097027	5.4712988891213	1.24908063510728	F
83	12:47:20	0.304778000375683	5.72275580839337	1.25756052275825	F
84	12:47:20	0.315781405624207	5.98127924776966	1.26104468156366	F
85	12:47:20	0.326471870918461	6.24091347170428	1.25820812670241	F
86	12:47:20	0.33559052523723	6.49513791980586	1.24997738779548	F
87	12:47:20	0.343005910906795	6.73710614878525	1.23906872168577	F
88	12:47:20	0.349697625229283	6.96056183313531	1.22775820261361	F
89	12:47:20	0.356889115953401	7.1580741075306	1.21800744857698	F
90	12:47:20	0.364675806318434	7.32204428749922	1.21073364027766	F
91	12:47:20	0.373352254519776	7.44615342187495	1.20720590613201	F
92	12:47:20	0.379086194368774	7.52468571442688	1.21152069532468	F
93	12:47:20	0.385310104070734	7.55421983294106	1.22540158058491	F
94	12:47:20	0.391728881837936	7.53392807637556	1.24861308458625	F
95	12:47:20	0.394511506351843	7.46663462247886	1.28167487203269	F
96	12:47:20	0.396374385895456	7.35702368420817	1.32200698281061	F
97	12:47:20	0.398219751806826	7.21087515423752	1.36768806341212	F
98	12:47:20	0.400133382416926	7.03500122316976	1.41488580022877	F
99	12:47:20	0.401577486711955	6.83553795103209	1.46401151257222	F
100	12:47:20	0.402578854978363	6.617791055934	1.51534912232429	F
101	12:47:20	0.403771862045834	6.38829974093264	1.5666789046278	F
102	12:47:20	0.406188558998158	6.15389419067309	1.61250806020466	F
103	12:47:20	0.407049628342786	5.92266752823422	1.65322898163443	F
104	12:47:20	0.406677164583899	5.70256804957205	1.69081923294597	F
105	12:47:20	0.405945835060541	5.50170549375373	1.72582463770222	F
106	12:47:20	0.405513673601766	5.3297634328364	1.75502668837257	F
107	12:47:20	0.404951463568166	5.1964344297316	1.77841804731059	F
108	12:47:20	0.406690785843496	5.10964070165408	1.79538071631061	F
109	12:47:20	0.410108844232845	5.07384564630222	1.80867988859278	F
110	12:47:20	0.412905440319706	5.09419053860375	1.81766775580687	F
111	12:47:20	0.414168105896628	5.17446788428298	1.82105336072285	F
112	12:47:20	0.416355261147256	5.31390666542046	1.8162092389645	F
113	12:47:20	0.419583657737048	5.50588721598154	1.80519878055022	F
114	12:47:20	0.421087958911199	5.74234836952618	1.78751065887731	F
115	12:47:20	0.423986796952452	6.01129094820738	1.76343587663402	F
116	12:47:20	0.427827161018325	6.29959527350766	1.73271262216214	F
117	12:47:20	0.43338833402504	6.59374137269578	1.69196874383069	F
118	12:47:20	0.440124921925582	6.88074593993994	1.64719356421764	F
119	12:47:20	0.447066912526525	7.15030580115284	1.60077317687922	F
120	12:47:20	0.454867101144939	7.39439719990751	1.55432012853369	F
121	12:47:20	0.463142178316767	7.60726722351726	1.50825243882117	F
122	12:47:20	0.470558730137907	7.78580213979266	1.46229126373647	F
123	12:47:20	0.476564699595973	7.9298501268372	1.4179756190076	F
124	12:47:20	0.48295432179555	8.04101549323218	1.37743575737673	F
125	12:47:20	0.489360699725673	8.12293754561735	1.34260075107978	F
126	12:47:20	0.495194410433922	8.18085443535698	1.31533365402091	F
127	12:47:20	0.503140914754505	8.21795023937843	1.29477913579884	F
128	12:47:20	0.512024050471264	8.23554235253514	1.27965160914993	F
129	12:47:20	0.518290445463738	8.23515789383543	1.27220980997633	F
130	12:47:20	0.522969312599697	8.21702039732165	1.27443568739266	F
131	12:47:20	0.526619440918202	8.1806941869257	1.28381071661674	F
132	12:47:20	0.528012734229962	8.12528787736164	1.29908156175815	F
133	12:47:20	0.527021687208411	8.05089559241703	1.32115459220335	F
134	12:47:20	0.52750923799399	7.95689037438621	1.34854355439489	F
135	12:47:20	0.527299447309591	7.84312208498631	1.38060773302919	F
136	12:47:20	0.525993727959754	7.71036255567791	1.41562304929102	F
137	12:47:20	0.523276816590416	7.56072838686856	1.45151607121657	F
138	12:47:20	0.51814413707674	7.39645731009109	1.48682584121342	F
139	12:47:20	0.512029850550376	7.22037085612644	1.5217642928486	F
140	12:47:20	0.503681293954818	7.03635432663819	1.5558368606316	F
141	12:47:20	0.496350066127728	6.84774161603663	1.58700956269961	F
142	12:47:20	0.488164297438885	6.65798697280191	1.61490514736934	F
143	12:47:20	0.480474941599455	6.47081071504955	1.64079580158532	F
144	12:47:20	0.474427706072274	6.28909175159657	1.66615784141239	F
145	12:47:20	0.468621023532876	6.11564117488919	1.69206262809625	F
146	12:47:20	0.461683035122583	5.95570368386474	1.71635947511004	F
147	12:47:20	0.456369683924119	5.81295319179503	1.73783218594317	F
148	12:47:20	0.45061237178422	5.69150580426657	1.75530786248453	F
149	12:47:20	0.444264566924935	5.59484904353996	1.76955885126774	F
150	12:47:20	0.43709778577339	5.52669423901848	1.78048404836999	F
151	12:47:20	0.431650676534857	5.48818561132912	1.7902057690302	F
152	12:47:20	0.426685300807281	5.48020317046731	1.7972988088451	F
153	12:47:20	0.42257143602591	5.50251279257977	1.80149218097359	F
154	12:47:20	0.418396930917281	5.55425306100649	1.80311514193104	F
155	12:47:20	0.415204269467451	5.63348918604625	1.80221301096735	F
156	12:47:20	0.412905206584998	5.73494361074283	1.79553177621561	F
157	12:47:20	0.410614918019304	5.85304362106588	1.78603900240168	F
158	12:47:20	0.409020042209425	5.98069881158548	1.77419837661971	F
159	12:47:20	0.406024676190992	6.11091180417456	1.75863476270657	F
160	12:47:20	0.403952996261941	6.23618939337958	1.7406623392548	F
161	12:47:20	0.4023737721373	6.3498894139977	1.72228213077881	F
162	12:47:20	0.401571768430003	6.44571580586672	1.70508970913556	F
163	12:47:20	0.399980491135505	6.51889667505169	1.69004736989825	F
164	12:47:20	0.400579646199105	6.5635057713085	1.67705793787812	F
165	12:47:20	0.400646955505717	6.57598608651204	1.66735123624268	F
166	12:47:20	0.398632011589636	6.55668416884632	1.66219437220802	F
167	12:47:20	0.394502033643681	6.50884904418592	1.66051571507168	F
168	12:47:20	0.388314869518282	6.43791479751014	1.66156997725043	F
169	12:47:20	0.382495853348765	6.35107111123785	1.66562019548275	F
170	12:47:20	0.37778681226983	6.25527568457218	1.67181908112092	F
171	12:47:20	0.374466695800842	6.15546027929675	1.67821526119268	F
172	12:47:20	0.372283677321475	6.05551091320955	1.6863213953455	F
173	12:47:20	0.368280051793469	5.96128719405465	1.69636330156603	F
174	12:47:20	0.365199865937818	5.87802814045663	1.70777423979284	F
175	12:47:20	0.36150579314307	5.80947263785621	1.71701187112961	F
176	12:47:20	0.355391714733194	5.76149362405271	1.72308579472991	F
177	12:47:20	0.349853139068381	5.73790963505003	1.72575989054098	F
178	12:47:20	0.344553485004868	5.74220430583935	1.72527258715833	F
179	12:47:20	0.339807951237166	5.77594113976242	1.72145813730686	F
180	12:47:20	0.335861650369613	5.8386875580048	1.71416577348867	F
181	12:47:20	0.333312084840919	5.92880101032241	1.70372251555234	F
182	12:47:20	0.329913378025202	6.04403308879096	1.689486546913	F
183	12:47:20	0.327059931310761	6.18076251241706	1.67062260983742	F
184	12:47:20	0.324472755905638	6.33506213647299	1.6474297907043	F
185	12:47:20	0.322746595885999	6.50192110705751	1.61991872157217	F
186	12:47:20	0.32117472103047	6.67668477111957	1.58855138843539	F
187	12:47:20	0.320651918029504	6.85365707009039	1.55233838054079	F
188	12:47:20	0.322108618638185	7.02432660544767	1.50763815449862	F
189	12:47:20	0.324379180048597	7.17930335199732	1.45774637207575	F
190	12:47:20	0.327652829098117	7.30816119554023	1.40484421730667	F
191	12:47:20	0.330619177841577	7.40319324210843	1.35257807160844	F
192	12:47:20	0.332067054744128	7.45919470519439	1.30465988442697	F
193	12:47:20	0.331085806100171	7.47230817753122	1.26191817013822	F
194	12:47:20	0.328264774048328	7.44163236595305	1.22527194909089	F
195	12:47:20	0.324277408365122	7.36851874259678	1.19338119877933	F
196	12:47:20	0.321140505886442	7.25545583406032	1.16796198482656	F
197	12:47:20	0.32122638765363	7.10516068854182	1.15087965369973	F
198	12:47:20	0.317520120490025	6.92400688763378	1.14424640493208	F
199	12:47:20	0.313752495813181	6.71845814603321	1.14571855365967	F
200	12:47:20	0.309752546638442	6.49427864816409	1.15417990945953	F
201	12:47:20	0.30400745757958	6.25905548305813	1.16913895299062	F
202	12:47:20	0.299459838544336	6.01952083475089	1.19078329531448	F
203	12:47:20	0.295954290653134	5.7820542378985	1.21472747597969	F
204	12:47:20	0.291091531654564	5.55407419557931	1.23806158990577	F
205	12:47:20	0.285941736694733	5.34226533437829	1.258364993275	F
206	12:47:20	0.278838533429295	5.15383294544943	1.27593343090461	F
207	12:47:20	0.270609220197687	4.99662601122998	1.28973816978486	F
208	12:47:20	0.262004903246103	4.87702944240651	1.29924689624413	F
209	12:47:20	0.254261561744987	4.79879855298178	1.30576877068645	F
210	12:47:20	0.246742162825894	4.76482939992609	1.30895233106481	F
211	12:47:20	0.240806453752801	4.77642642229523	1.30929260289669	F
212	12:47:20	0.236993995915508	4.83440475152836	1.30667598347869	F
213	12:47:20	0.238010851536227	4.93500759979151	1.30077736796117	F
214	12:47:20	0.242700033211782	5.07188692003282	1.29279529473927	F
215	12:47:20	0.245703191043584	5.24153492213874	1.28258584059703	F
216	12:47:20	0.250197139983654	5.43788634364493	1.27116712072017	F
217	12:47:20	0.253814855751195	5.65463358732465	1.25747380445876	F
218	12:47:20	0.255023281535236	5.88670411457039	1.23951713719496	F
219	12:47:20	0.254797904229999	6.12851288151538	1.21562447227752	F
220	12:47:20	0.254451186132036	6.37364648385836	1.18661631225093	F
221	12:47:20	0.253730185267737	6.61473049095728	1.15427585226626	F
222	12:47:20	0.251716555293846	6.8457346784725	1.11959668648313	F
223	12:47:20	0.251734548713521	7.05992562565641	1.08236837842807	F
224	12:47:20	0.253035410794616	7.24961093610547	1.0447999107968	F
225	12:47:20	0.255511735982909	7.40697108475523	1.00861234477722	F
226	12:47:20	0.257364185233688	7.52464022329307	0.977804941080275	F
227	12:47:20	0.2582337491673	7.59695434395258	0.956660129460824	F
228	12:47:20	0.257446398118133	7.61838164893962	0.947961237234941	F
229	12:47:20	0.253181159103516	7.58625303736304	0.953479276911669	F
230	12:47:20	0.248546185044148	7.50100057419675	0.973534897217352	F
231	12:47:20	0.24286916045476	7.36443282782863	1.0082973532644	F
232	12:47:20	0.236221103621163	7.18124877301991	1.05500039606628	F
233	12:47:20	0.22892898768177	6.959029076969	1.10765280052009	F
234	12:47:20	0.222386459380961	6.70683008656101	1.1632281719422	F
235	12:47:20	0.215134313915749	6.43286537282571	1.21961127335721	F
236	12:47:20	0.206911126624452	6.14592941873692	1.27409438049149	F
237	12:47:20	0.198494100227186	5.85485185974846	1.32488226948661	F
238	12:47:20	0.189555070931906	5.56809273386319	1.36998056953374	F
239	12:47:20	0.181900252270303	5.29282794110105	1.41002387600352	F
240	12:47:20	0.177544372281973	5.03506328858933	1.44674037826419	F
241	12:47:20	0.176661003404826	4.80251737008832	1.47926429889996	F
242	12:47:20	0.179475405069887	4.60185357220327	1.50863602107997	F
243	12:47:20	0.183432174920323	4.44124777624487	1.53271086591699	F
244	12:47:20	0.190529479230905	4.32324515266021	1.55512883971072	F
245	12:47:20	0.198070783650694	4.24344243392084	1.57862019361846	F
246	12:47:20	0.209476315043014	4.19403391617188	1.6035282662928	F
247	12:47:20	0.220169568869088	4.16406136722311	1.63053942893142	F
248	12:47:20	0.230757796622346	4.14295685350451	1.65822925824507	F
249	12:47:20	0.242005423685607	4.12290895606488	1.68493297282117	F
250	12:47:20	0.253764366954858	4.1002225342047	1.7092690212193	F
251	12:47:20	0.264763128139097	4.07238851781114	1.73307813949631	F
252	12:47:20	0.275278033858497	4.03966596762653	1.75682960175425	F
253	12:47:20	0.284950856271744	4.00256087274135	1.78206914638574	F
254	12:47:20	0.294474530744171	3.96172975983976	1.81036634237383	F
255	12:47:20	0.304997095496006	3.91878750380778	1.84257692075528	F
256	12:47:20	0.315984890632448	3.87685046397201	1.8779356857997	F
257	12:47:20	0.326368125608185	3.84178904678536	1.91559833537723	F
258	12:47:20	0.338776948383446	3.82148112647439	1.95378217311961	F
259	12:47:20	0.35406139397709	3.82707029723782	1.98958851949342	F
260	12:47:20	0.369647988925951	3.8682832316158	2.02367910292121	F
261	12:47:20	0.386376098693346	3.95220578664624	2.05665241895659	F
262	12:47:20	0.405380528231192	4.08223201814889	2.08968635866725	F
263	12:47:20	0.428271825929514	4.26185098778688	2.11963871971145	F
264	12:47:20	0.448725947584937	4.48995237395677	2.14793214466845	F
265	12:47:20	0.466584394309325	4.76266401338579	2.17658487121454	F
266	12:47:20	0.482426235044281	5.07440518736925	2.20802111830933	F
267	12:47:20	0.499393949387655	5.41894137536106	2.24076800530532	F
268	12:47:20	0.517389311627134	5.79023231693686	2.27176447117653	F
269	12:47:20	0.534886458446089	6.18099180876338	2.30063065319055	F
270	12:47:20	0.553334290350779	6.58259067237209	2.32596484831564	F
271	12:47:20	0.568400198405138	6.98350418701099	2.35106824792476	F
272	12:47:20	0.5823629300608	7.37022175785776	2.38033753541383	F
273	12:47:20	0.60273059457854	7.73124433839728	2.40984780276681	F
274	12:47:20	0.621127515755823	8.0563167874656	2.44223067092361	F
275	12:47:20	0.638169258838124	8.33731607473292	2.4801233215306	F
276	12:47:20	0.656749104794974	8.57102873230513	2.52292984841038	F
277	12:47:20	0.67857369454172	8.75598607296745	2.56936043598402	F
278	12:47:20	0.699516696298952	8.8943927521782	2.61972011291283	F
279	12:47:20	0.722136702532145	8.99318387280056	2.67070274272522	F
280	12:47:20	0.744245019391463	9.05918523543922	2.72230265951455	F
281	12:47:20	0.767155165063757	9.09853392750722	2.77389338701039	F
282	12:47:20	0.788967567534306	9.11879487871067	2.82562449148856	F
283	12:47:20	0.809947298408977	9.12687045158416	2.877804313865	F
284	12:47:20	0.831436462857505	9.12771694182067	2.93072138900988	F
285	12:47:20	0.852498204883154	9.12771694182067	2.98377512128511	F
286	12:47:20	0.873860579884457	9.12771694182067	3.03855175188773	F
1	12:57:25	0.606296003636013	2.82514204067689	2.28071640354517	F
2	12:57:25	0.592301709031808	2.81913267867974	2.27268123919744	F
3	12:57:25	0.578814185300429	2.80703055558717	2.26538189745129	F
4	12:57:25	0.565188537272298	2.78725925059008	2.25807382857603	F
5	12:57:25	0.550276309653614	2.75655738376693	2.24836442840123	F
6	12:57:25	0.536871957183461	2.71292008544299	2.23830401098689	F
7	12:57:25	0.525947014038487	2.65497251586528	2.22999807006643	F
8	12:57:25	0.517063807989884	2.58177443824979	2.22501743602157	F
9	12:57:25	0.507116301453621	2.49230903782015	2.22225801688283	F
10	12:57:25	0.495389241893685	2.38704781895965	2.2205950317201	F
11	12:57:25	0.484105265045734	2.26792658831806	2.21987810964927	F
12	12:57:25	0.47320383846499	2.13989265151315	2.22165386714493	F
13	12:57:25	0.460373293561866	2.00892280491312	2.22258397537641	F
14	12:57:25	0.449743983870824	1.88439250860854	2.22374468671653	F
15	12:57:25	0.438083049625297	1.77812016241873	2.22265338937496	F
16	12:57:25	0.427720965200258	1.70675539257973	2.22147736682146	F
17	12:57:25	0.41726535235296	1.69021067680518	2.21947814821412	F
18	12:57:25	0.406091055631616	1.74403341782777	2.21465815242443	F
19	12:57:25	0.395811147319021	1.87383701716558	2.20808898009116	F
20	12:57:25	0.385103265165332	2.07388528612361	2.19890834179144	F
21	12:57:25	0.376235266886293	2.3304938996702	2.18801882517039	F
22	12:57:25	0.365220998117578	2.63006707422073	2.17608562830142	F
23	12:57:25	0.3551397060665	2.95980774039464	2.16393806900752	F
24	12:57:25	0.346027076976644	3.30708254280113	2.15125529003417	F
25	12:57:25	0.340502532649906	3.66049975168692	2.13719201229089	F
26	12:57:25	0.336316318212483	4.0093057470839	2.12306578779368	F
27	12:57:25	0.331769494613353	4.34378708935694	2.1075703003696	F
28	12:57:25	0.326430707997884	4.65476026574259	2.09038782258221	F
29	12:57:25	0.323053538790399	4.93283611199166	2.07118013038461	F
30	12:57:25	0.321763435680625	5.17086663898045	2.05209970201255	F
31	12:57:25	0.322413158479923	5.36326196832674	2.0352780381314	F
32	12:57:25	0.324370856619395	5.50651617417038	2.02083007148053	F
33	12:57:25	0.329333279575569	5.59911883856737	2.00953952389596	F
34	12:57:25	0.335453501689877	5.64314285886863	2.00138096218586	F
35	12:57:25	0.343443228726379	5.64331182130671	1.99733817730899	F
36	12:57:25	0.353665849810241	5.60653059409293	1.9964885250682	F
37	12:57:25	0.364988508353345	5.54092416862927	1.99975311354777	F
38	12:57:25	0.377698184485973	5.4561811490822	2.00437631686892	F
39	12:57:25	0.391383577285762	5.36131469907335	2.00924025801508	F
40	12:57:25	0.405141601276998	5.26411085682093	2.01494219738657	F
41	12:57:25	0.419713064391615	5.16966498291717	2.02253972287938	F
42	12:57:25	0.434630932709581	5.08055362110272	2.0317231222044	F
43	12:57:25	0.44854355909432	4.99869836606491	2.03980951718537	F
44	12:57:25	0.461340008918585	4.92513026655133	2.04510579364492	F
45	12:57:25	0.471397107773266	4.85952698221751	2.05024264498132	F
46	12:57:25	0.479345204967151	4.80111734937816	2.05749871499352	F
47	12:57:25	0.488520071039052	4.74891147384324	2.06596856316837	F
48	12:57:25	0.497437707285043	4.70330920293361	2.07539707740471	F
49	12:57:25	0.505854854286286	4.66524727500054	2.08467214760499	F
50	12:57:25	0.51324863001863	4.63550035487001	2.09460386970902	F
51	12:57:25	0.518458230731271	4.6129723714759	2.10867700810247	F
52	12:57:25	0.523890826489642	4.5956508059251	2.12690514174939	F
53	12:57:25	0.529653052219092	4.58166835224899	2.14921452081918	F
54	12:57:25	0.535490250013947	4.56787770852067	2.17547484621174	F
55	12:57:25	0.543091297392989	4.55082547457052	2.20482748697035	F
56	12:57:25	0.550619983608477	4.52760727095449	2.23782886517267	F
57	12:57:25	0.558033327951835	4.49644150301102	2.27550853608594	F
58	12:57:25	0.569028233093051	4.45817713533233	2.31427825535306	F
59	12:57:25	0.583967450792422	4.41755076711066	2.34974123794515	F
60	12:57:25	0.600151145650827	4.38162974930562	2.38017292836046	F
61	12:57:25	0.614715607998528	4.35550022500286	2.40843570476772	F
62	12:57:25	0.6285369425356	4.34330232311774	2.43549379635835	F
63	12:57:25	0.642737940912935	4.34812250402401	2.46238427547367	F
64	12:57:25	0.656964321717702	4.37197347658926	2.48873844244428	F
65	12:57:25	0.671767731955771	4.41633131116768	2.51407010405438	F
66	12:57:25	0.685970605973755	4.48026195756453	2.53916461238731	F
67	12:57:25	0.701526008738806	4.56109168493684	2.56417865407229	F
68	12:57:25	0.717556905774727	4.65331982055822	2.58902485889958	F
69	12:57:25	0.732934262280731	4.75052012824912	2.61572159898564	F
70	12:57:25	0.746618127618129	4.84492399450187	2.6460499129835	F
71	12:57:25	0.761398576263444	4.92953636908178	2.68030518695166	F
72	12:57:25	0.777655628862802	4.99954511106761	2.71623706071469	F
73	12:57:25	0.797213139656516	5.05305961784749	2.75210211129602	F
74	12:57:25	0.819536426805423	5.08952324449081	2.78726960635314	F
75	12:57:25	0.843520939433825	5.11107835293336	2.82174087975845	F
76	12:57:25	0.8676635810013	5.1215148688763	2.85606162610333	F
77	12:57:25	0.890775959521809	5.12449074274547	2.88989394658351	F
78	12:57:25	0.915742385644019	5.12449074274547	2.92277867381367	F
79	12:57:25	0.940855813470374	5.12449074274547	2.95593703457973	F
1	13:04:45	0.692830185185374	12.6269432187683	4.51519318080633	F
2	13:04:45	0.660474319507579	12.6498203947724	4.42509203859084	F
3	13:04:45	0.629629659000432	12.684417195914	4.33662991157881	F
4	13:04:45	0.597025964380947	12.7296592122492	4.24681510899639	F
5	13:04:45	0.565291900332032	12.7863041219893	4.15681014360772	F
6	13:04:45	0.53095989488096	12.850451614243	4.06386224914182	F
7	13:04:45	0.497982274345182	12.9204276864197	3.96672804840463	F
8	13:04:45	0.465003524896317	12.9921930870042	3.86476016720313	F
9	13:04:45	0.434466276935276	13.0616187496037	3.75875621582459	F
10	13:04:45	0.404396731001871	13.128653609948	3.64921916305393	F
11	13:04:45	0.377423341621845	13.1891425680368	3.53632207526407	F
12	13:04:45	0.350901795209144	13.2406584069675	3.41927757720838	F
13	13:04:45	0.324533111633066	13.279144733378	3.29850209337511	F
14	13:04:45	0.297606675545089	13.3010717816272	3.17212800655963	F
15	13:04:45	0.271110214062473	13.3010727180179	3.04020756692697	F
16	13:04:45	0.2504977738444	13.2777101975454	2.90637029643506	F
17	13:04:45	0.231194546780412	13.226194872676	2.76908807191104	F
18	13:04:45	0.215680252355194	13.1448189051809	2.63015243094388	F
19	13:04:45	0.203762154690217	13.0323714188938	2.49071386554136	F
20	13:04:45	0.195383634463074	12.8892702943184	2.35218025244665	F
21	13:04:45	0.18900162433429	12.7138847957656	2.21517350336266	F
22	13:04:45	0.185528768971284	12.5134105502856	2.08440728325824	F
23	13:04:45	0.183950777829288	12.2924761134606	1.96173835605057	F
24	13:04:45	0.183723512651484	12.0577082432774	1.8484897517974	F
25	13:04:45	0.184994783439966	11.8164056485041	1.74661695059335	F
26	13:04:45	0.185953906140742	11.5764068009033	1.65596103873249	F
27	13:04:45	0.188317989212396	11.3447030886665	1.57733524385275	F
28	13:04:45	0.190136271923586	11.1251303259782	1.50812960165896	F
29	13:04:45	0.190041909033245	10.9216300880409	1.4468493908144	F
30	13:04:45	0.190581162983124	10.736596774118	1.39186339185999	F
31	13:04:45	0.190750315596069	10.5697531674112	1.3403586296958	F
32	13:04:45	0.189267221063236	10.4184532949954	1.2887983105979	F
33	13:04:45	0.188405952902237	10.276945895547	1.23365237311813	F
34	13:04:45	0.186772991934059	10.1406427227272	1.17510660724889	F
35	13:04:45	0.186024948404777	10.0047937839818	1.11311844859386	F
36	13:04:45	0.187616959587879	9.86444578169499	1.04870002665204	F
37	13:04:45	0.189427347838162	9.71415726864662	0.982208901710833	F
38	13:04:45	0.19223839910122	9.54928147506397	0.916169198947443	F
39	13:04:45	0.194714039013626	9.36623604870174	0.853390964726016	F
40	13:04:45	0.195708727132951	9.16244614609003	0.795610543781315	F
41	13:04:45	0.193364620972917	8.9391480226026	0.745773199169828	F
42	13:04:45	0.189753013794248	8.69899094665582	0.705767475447828	F
43	13:04:45	0.186088328975785	8.44460978672194	0.67648062684751	F
44	13:04:45	0.180861395206384	8.18040030194122	0.659721449325395	F
45	13:04:45	0.175922585761465	7.91053287016747	0.65464515006223	F
46	13:04:45	0.16816136244988	7.64057474997791	0.656888271930623	F
47	13:04:45	0.160881333786739	7.37540623016794	0.664162372390969	F
48	13:04:45	0.154060969505582	7.11807098377081	0.674728657017026	F
49	13:04:45	0.147405536670099	6.8718246987245	0.687060166652092	F
50	13:04:45	0.141924679545173	6.63756914916899	0.69956127094058	F
51	13:04:45	0.135053086321639	6.41686730032654	0.708785237783632	F
52	13:04:45	0.130121961159521	6.20867878859907	0.716673588323164	F
53	13:04:45	0.126201172296457	6.01106023010916	0.723282411095417	F
54	13:04:45	0.123186878720909	5.8223865596506	0.728675511173526	F
55	13:04:45	0.122142824058559	5.6399489616485	0.733768690106085	F
56	13:04:45	0.122179055410492	5.45948202488112	0.739493526077139	F
57	13:04:45	0.122428079413997	5.27634679394749	0.746856797224207	F
58	13:04:45	0.122422421132732	5.08684123990517	0.756241737438499	F
59	13:04:45	0.122270987875293	4.88782897511769	0.768084856835493	F
60	13:04:45	0.121158716570456	4.67635906508472	0.782733767126473	F
61	13:04:45	0.11954630805257	4.4507590918404	0.801995912271378	F
62	13:04:45	0.117263232515567	4.21326537617796	0.824127740765957	F
63	13:04:45	0.114178198444362	3.96916621986281	0.846296899498043	F
64	13:04:45	0.109274100774154	3.72689810605281	0.867935584015311	F
65	13:04:45	0.105768919347793	3.49618521975152	0.88905132197191	F
66	13:04:45	0.102285503860518	3.2892462263619	0.908563725227901	F
67	13:04:45	0.0992988418864994	3.1193664847209	0.926850692290835	F
68	13:04:45	0.098481477446269	3.00038481601944	0.942948185957214	F
69	13:04:45	0.100192967318071	2.94309996970881	0.956298205477768	F
70	13:04:45	0.105168921740218	2.95149873210205	0.966069008818728	F
71	13:04:45	0.111230941059581	3.02183413138445	0.972279902137239	F
72	13:04:45	0.115728723729245	3.1457524509249	0.974230543249389	F
73	13:04:45	0.120557492960828	3.31230913104438	0.97211455014314	F
74	13:04:45	0.126250785348052	3.50856069014062	0.966364363788318	F
75	13:04:45	0.135484928992121	3.71889751404902	0.958515433835053	F
76	13:04:45	0.145995745311293	3.92845706862122	0.949859472185228	F
77	13:04:45	0.155439489834469	4.12566813982899	0.943748295309719	F
78	13:04:45	0.165144325666975	4.30034345140013	0.941458627874853	F
79	13:04:45	0.1728042963702	4.44662520872853	0.942927890257256	F
80	13:04:45	0.176875616793271	4.56223653298467	0.948293100433089	F
81	13:04:45	0.176399104317454	4.64967897452071	0.957295182636996	F
82	13:04:45	0.174594624040948	4.71226230477082	0.968254997869879	F
83	13:04:45	0.169895954422111	4.75552794204807	0.979893893184359	F
84	13:04:45	0.167407560032395	4.78273305695603	0.991091583406902	F
85	13:04:45	0.166658571183723	4.79566222235261	1.00279610948587	F
86	13:04:45	0.165394375974517	4.79645801503568	1.01650024722083	F
87	13:04:45	0.165618290886001	4.78637176261936	1.03224563835358	F
88	13:04:45	0.162160326948363	4.77057050257095	1.04809005920293	F
89	13:04:45	0.157794849805055	4.75548354008296	1.06261445943484	F
90	13:04:45	0.153471131161531	4.74759813063406	1.07591757035565	F
91	13:04:45	0.1491510212134	4.75287243464413	1.08762678097774	F
92	13:04:45	0.148974066672693	4.77339522038559	1.09882043323739	F
93	13:04:45	0.150954120844712	4.80926856081047	1.10921124976264	F
94	13:04:45	0.154555520043769	4.8592101930252	1.1171431802146	F
95	13:04:45	0.160324969444438	4.9195611846993	1.12164558667165	F
96	13:04:45	0.167767426955324	4.98394033471509	1.12596955171976	F
97	13:04:45	0.174634508162047	5.04466198867674	1.13246155833211	F
98	13:04:45	0.180987106504856	5.09569551778754	1.14204086428639	F
99	13:04:45	0.186819572786151	5.13147529079114	1.15704429150314	F
100	13:04:45	0.190768713181695	5.15109838481076	1.17709670962075	F
101	13:04:45	0.193351838222449	5.15608652080238	1.19806922608838	F
102	13:04:45	0.195603411066883	5.15013815445761	1.21675662850054	F
103	13:04:45	0.196234693670615	5.13935788308228	1.23460149801464	F
104	13:04:45	0.195872708874948	5.13107764532949	1.25156728256574	F
105	13:04:45	0.197162067351329	5.1323954146675	1.26650921800199	F
106	13:04:45	0.199393232326702	5.14937431722535	1.27875966897615	F
107	13:04:45	0.200893296414689	5.18834802741682	1.28814773193916	F
108	13:04:45	0.202188982479783	5.25511009623966	1.29533780663578	F
109	13:04:45	0.205133609301353	5.35308958359563	1.29829466058364	F
110	13:04:45	0.206852566017441	5.4846494929029	1.29669484066221	F
111	13:04:45	0.208351570171669	5.65115560748419	1.28913374965517	F
112	13:04:45	0.212663541083092	5.85002304781785	1.27676771458241	F
113	13:04:45	0.2172364263976	6.07707271472047	1.25950544086796	F
114	13:04:45	0.221432229149237	6.32715790462037	1.23808343347934	F
115	13:04:45	0.226108917449091	6.59365857320501	1.21340927134912	F
116	13:04:45	0.230986733372287	6.86956078727017	1.18471777878784	F
117	13:04:45	0.237741128974353	7.14594452399401	1.15244614208214	F
118	13:04:45	0.24390203448516	7.41508969399562	1.11945203599797	F
119	13:04:45	0.251307696231134	7.66720069451687	1.08532227338243	F
120	13:04:45	0.25789733525184	7.89215582172577	1.05255722609272	F
121	13:04:45	0.261843937565871	8.08313313153384	1.02805373103744	F
122	13:04:45	0.26407451601584	8.23551745184236	1.01456590786405	F
123	13:04:45	0.266866850457302	8.3443655512028	1.01160871674774	F
124	13:04:45	0.269439330469774	8.40569092855549	1.02213349035241	F
125	13:04:45	0.270147617196599	8.41651106484605	1.04555660530647	F
126	13:04:45	0.267228598772661	8.37770503042981	1.08112371882223	F
127	13:04:45	0.262197437054598	8.29290169827962	1.12795791446312	F
128	13:04:45	0.255790165325018	8.16631372530471	1.18345751799547	F
129	13:04:45	0.248867070092148	8.00266243306564	1.24482438058547	F
130	13:04:45	0.240888284291702	7.80618570337652	1.31117535979174	F
131	13:04:45	0.233895424179269	7.58118057690225	1.38054715272605	F
132	13:04:45	0.227410228145086	7.33231460760516	1.45129702314309	F
133	13:04:45	0.220584282588311	7.06488061830488	1.52252240525386	F
134	13:04:45	0.214328521538782	6.78291398017106	1.59325042140274	F
135	13:04:45	0.206433170028462	6.49349366717178	1.66114809553513	F
136	13:04:45	0.197305830653835	6.20566847651403	1.72328802551982	F
137	13:04:45	0.186527757226639	5.93153984813387	1.77728300472941	F
138	13:04:45	0.17769670235826	5.68389380002829	1.8236500056206	F
139	13:04:45	0.171785805304164	5.47443600214671	1.86165279147321	F
140	13:04:45	0.170317034699997	5.31236688300046	1.89252248002501	F
141	13:04:45	0.16872410481019	5.20669060348327	1.91574418378342	F
142	13:04:45	0.169387130293302	5.16241331452645	1.93177019453661	F
143	13:04:45	0.171028484835129	5.1823536207017	1.94074636209887	F
144	13:04:45	0.17406775354729	5.26546823369014	1.94264505203601	F
145	13:04:45	0.179669454746765	5.40577597945013	1.93818062029832	F
146	13:04:45	0.188484284374056	5.59319385056517	1.92653565928586	F
147	13:04:45	0.199734779485196	5.81466315275442	1.9075186983094	F
148	13:04:45	0.209981636730453	6.05805701689907	1.88302651996726	F
149	13:04:45	0.222297921243092	6.31114739805687	1.85392557404552	F
150	13:04:45	0.235312992407984	6.56268813063671	1.82145861575277	F
151	13:04:45	0.247785070254445	6.80391567408062	1.7862181601431	F
152	13:04:45	0.258871177437427	7.02720031378073	1.74892284927638	F
153	13:04:45	0.270719386109104	7.22569255435076	1.71130258037555	F
154	13:04:45	0.281669140737852	7.3952209527505	1.67339209200952	F
155	13:04:45	0.291464977527318	7.53352568589236	1.63792085587186	F
156	13:04:45	0.298737748093541	7.64106982692869	1.60643966525357	F
157	13:04:45	0.305726054704207	7.72049977555857	1.57678531766376	F
158	13:04:45	0.309804263219537	7.7780745419416	1.55133775951596	F
159	13:04:45	0.313301039098181	7.82104795599669	1.53028170798713	F
160	13:04:45	0.316263006840825	7.85648838176249	1.51262905512224	F
161	13:04:45	0.318832053909264	7.89119129069876	1.49782485801912	F
162	13:04:45	0.322451243824551	7.93019790133891	1.48592968921817	F
163	13:04:45	0.327854168611595	7.9763780658893	1.47333461447154	F
164	13:04:45	0.334422961299011	8.03103104526436	1.45820651953007	F
165	13:04:45	0.341942780301032	8.09326343819352	1.43881133596452	F
166	13:04:45	0.349633539954336	8.1621487697787	1.41399096903057	F
167	13:04:45	0.35893090392999	8.23375351319797	1.38403631354094	F
168	13:04:45	0.368149757393645	8.30247702872462	1.35128500697077	F
169	13:04:45	0.37660541153839	8.36280871597575	1.31582526225939	F
170	13:04:45	0.384478817159021	8.40852228988685	1.28004286369637	F
171	13:04:45	0.391121939401256	8.43469067566203	1.24534099266024	F
172	13:04:45	0.395677390615132	8.43787528197117	1.21492807202731	F
173	13:04:45	0.39977483920452	8.41576415593973	1.19203671294134	F
174	13:04:45	0.401375622483479	8.36893728319193	1.17532488312807	F
175	13:04:45	0.401535807548966	8.29960812147176	1.16440033012706	F
176	13:04:45	0.400260586919322	8.21192784978047	1.15962994726766	F
177	13:04:45	0.398367195844487	8.11014280638757	1.15823806995799	F
178	13:04:45	0.3961278843871	7.99765778337633	1.15865660201804	F
179	13:04:45	0.394188237852171	7.87587199045287	1.16125620971429	F
180	13:04:45	0.392993206746631	7.74531816066971	1.16600441084071	F
181	13:04:45	0.390118741210929	7.60727532694854	1.17424732032907	F
182	13:04:45	0.385628572458007	7.46303581392988	1.18450130286969	F
183	13:04:45	0.381012433221017	7.31615029506639	1.19793966997508	F
184	13:04:45	0.375506017262041	7.17054907799954	1.21329042412318	F
185	13:04:45	0.367156793432996	7.03004586115909	1.22347764718486	F
186	13:04:45	0.357961674227842	6.89863728695023	1.22987154322271	F
187	13:04:45	0.348550308794713	6.77895392146318	1.23210782821164	F
188	13:04:45	0.339525708485013	6.67207460551814	1.23048432894897	F
189	13:04:45	0.330071612472748	6.57653564248686	1.22303707732023	F
190	13:04:45	0.322306709358043	6.48891088165033	1.2111424841859	F
191	13:04:45	0.314445063085279	6.40564651303832	1.19729367095128	F
192	13:04:45	0.305971682062393	6.32405400514575	1.18141112996281	F
193	13:04:45	0.299403971212207	6.24091599206399	1.16631029537598	F
194	13:04:45	0.293318623296646	6.15169407805687	1.15161482371494	F
195	13:04:45	0.286604221115112	6.05538309440451	1.13995079885055	F
196	13:04:45	0.279170849839305	5.95088547444832	1.13134248139102	F
197	13:04:45	0.272048101153087	5.83813394245113	1.12612086531597	F
198	13:04:45	0.263599669506621	5.7181184993405	1.12403661350509	F
199	13:04:45	0.251544736864042	5.59571313707199	1.12133493234626	F
200	13:04:45	0.240062053896487	5.47581439587757	1.11809110697653	F
201	13:04:45	0.227880364937394	5.36367491554065	1.11263535652971	F
202	13:04:45	0.217527068099582	5.26161273884728	1.10532284971406	F
203	13:04:45	0.205434151649622	5.17052689606195	1.09362454238189	F
204	13:04:45	0.195838237658022	5.08688361714714	1.07916271530293	F
205	13:04:45	0.185825312258583	5.00934034548462	1.06216830544881	F
206	13:04:45	0.176232785542305	4.93164046337524	1.04310107204432	F
207	13:04:45	0.169031515747804	4.84701448213227	1.02487509131601	F
208	13:04:45	0.160671562312688	4.75080758082244	1.00753417450923	F
209	13:04:45	0.153859425206908	4.63849243828208	0.993662472112135	F
210	13:04:45	0.148688903970673	4.50719142482322	0.985546112246403	F
211	13:04:45	0.146171197518526	4.35448511077946	0.985123162350779	F
212	13:04:45	0.146424602376103	4.1803017450897	0.99408414060179	F
213	13:04:45	0.148002042989278	3.98857029523111	1.01192217991108	F
214	13:04:45	0.151097442800995	3.78655984238992	1.03611869777598	F
215	13:04:45	0.156147954418238	3.58101392066549	1.06602975258667	F
216	13:04:45	0.160338341518802	3.37830660686682	1.09924462798824	F
217	13:04:45	0.165177666919593	3.18505994292101	1.13364764112532	F
218	13:04:45	0.169516683960606	3.0065283717271	1.16723213527944	F
219	13:04:45	0.172043934458614	2.84605870283801	1.19951676528509	F
220	13:04:45	0.170514517962548	2.70376566691716	1.23135932386489	F
221	13:04:45	0.167417735921258	2.58041090497231	1.26206345636065	F
222	13:04:45	0.164644313053928	2.47760601886357	1.29119035000305	F
223	13:04:45	0.162989680866612	2.3972241384151	1.31842950113231	F
224	13:04:45	0.160233930097342	2.34012834786898	1.34512408032716	F
225	13:04:45	0.158986673096867	2.30791024465857	1.37004939686276	F
226	13:04:45	0.157424132838647	2.30028330257384	1.39623951652143	F
227	13:04:45	0.155585359558668	2.31721797213814	1.42338465947508	F
228	13:04:45	0.15520923360419	2.35861897993296	1.45114831833276	F
229	13:04:45	0.153968857760263	2.42656960215445	1.47857428345687	F
230	13:04:45	0.154646167120301	2.52378877317417	1.50464877296996	F
231	13:04:45	0.157706015167463	2.65267117796383	1.52972516659039	F
232	13:04:45	0.164684148229269	2.81318813165775	1.55503068760716	F
233	13:04:45	0.173507822417319	3.00399411247759	1.58215524838746	F
234	13:04:45	0.18452422907846	3.22438384935789	1.60626019280813	F
235	13:04:45	0.194736409107285	3.47368009570542	1.6261242750159	F
236	13:04:45	0.203913809694194	3.75066309553391	1.64254790764257	F
237	13:04:45	0.21305345643758	4.05284023263933	1.65495684564311	F
238	13:04:45	0.222964784010839	4.37758649719226	1.66278013225869	F
239	13:04:45	0.228076744811916	4.72344885850371	1.66719347670809	F
240	13:04:45	0.234483106163323	5.08768986672733	1.66746701254118	F
241	13:04:45	0.237066088076722	5.47153277062287	1.66651324809856	F
242	13:04:45	0.243583155361778	5.87313698631319	1.66193138234886	F
243	13:04:45	0.248443261337473	6.29170502646143	1.65393424073903	F
244	13:04:45	0.25653559385785	6.72348103068641	1.64000658547123	F
245	13:04:45	0.264786731897578	7.16293796287529	1.6218383911056	F
246	13:04:45	0.273269122458063	7.6036384067103	1.60010909304835	F
247	13:04:45	0.280836874566001	8.03989296570545	1.57810220414427	F
248	13:04:45	0.288371851476527	8.46600108788087	1.55571939185992	F
249	13:04:45	0.298544608700274	8.87502807263166	1.53274115648044	F
250	13:04:45	0.307016811591808	9.26092657837217	1.51317836276792	F
251	13:04:45	0.317494590385411	9.61658105201636	1.49765567871924	F
252	13:04:45	0.329722527663792	9.93414713953845	1.48762077432389	F
253	13:04:45	0.337187797976143	10.2076920868529	1.48624967747684	F
254	13:04:45	0.342881048162479	10.431945790695	1.49634764520148	F
255	13:04:45	0.346549752480073	10.6042437151359	1.51903237951006	F
256	13:04:45	0.349309913394968	10.7243228602089	1.55478555434504	F
257	13:04:45	0.351137093894963	10.7961084771319	1.59881180574826	F
258	13:04:45	0.351912003915752	10.8249814069124	1.64928518131341	F
259	13:04:45	0.351739038686353	10.8173722636322	1.70382893475255	F
260	13:04:45	0.352605083260296	10.7795045660735	1.76411658812563	F
261	13:04:45	0.351928541752442	10.7192105147721	1.82756929031432	F
262	13:04:45	0.351216727934476	10.6438129446172	1.89214256894136	F
263	13:04:45	0.352223492011663	10.5585457232519	1.95741438180575	F
264	13:04:45	0.352884352016932	10.4679073558185	2.02401576399493	F
265	13:04:45	0.351225394809569	10.3758161033241	2.09043345902231	F
266	13:04:45	0.346464249048022	10.287611606685	2.15491776191111	F
267	13:04:45	0.340872999655898	10.2073016066931	2.21756214399958	F
268	13:04:45	0.335329162473472	10.1368913553416	2.2809471466038	F
269	13:04:45	0.333316337386873	10.0771867631795	2.3423409571623	F
270	13:04:45	0.333433924520286	10.0301562166299	2.39979216077143	F
271	13:04:45	0.335411942906033	9.99877176607207	2.45202397112345	F
272	13:04:45	0.341392002725606	9.98505014409041	2.49997158270429	F
273	13:04:45	0.350561678774221	9.99047351580494	2.54525696112907	F
274	13:04:45	0.365200131052824	10.0171485818071	2.58661619333851	F
275	13:04:45	0.379676026271083	10.0665257651287	2.62544480614238	F
276	13:04:45	0.394924449349493	10.1385953785522	2.66154550720066	F
277	13:04:45	0.410933437623418	10.2326985209181	2.6959878472278	F
278	13:04:45	0.428228433140538	10.3471137743817	2.72812423954629	F
279	13:04:45	0.44436661670292	10.4783651329776	2.76077068444665	F
280	13:04:45	0.459943480963966	10.622042139344	2.79505453792945	F
281	13:04:45	0.473631027865574	10.7739627667818	2.83087305771559	F
282	13:04:45	0.487219931021915	10.9290609939738	2.86804997733652	F
283	13:04:45	0.500740610204525	11.0820302174286	2.90738028671861	F
284	13:04:45	0.513001769295194	11.2268253629421	2.95136960594569	F
285	13:04:45	0.52462624714934	11.3560602701817	3.00174492069196	F
286	13:04:45	0.535027488550822	11.4658385446334	3.05695641611064	F
287	13:04:45	0.547081375347398	11.5505657169898	3.11693121034135	F
288	13:04:45	0.558743071617895	11.61060447016	3.18275458997391	F
289	13:04:45	0.572133174881513	11.6480351910912	3.24995838127198	F
290	13:04:45	0.585812044601338	11.6687924217761	3.31829392911478	F
291	13:04:45	0.599392507961186	11.6763075868401	3.38875848357477	F
292	13:04:45	0.613686984952427	11.6768004570644	3.45891089940172	F
293	13:04:45	0.627750927199634	11.6768004570644	3.52973123339441	F
294	13:04:45	0.641848867413506	11.6768004570644	3.60396655922332	F
1	13:06:08	0.755479652224334	10.2242326660928	3.82925890218982	F
2	13:06:08	0.730563030351933	10.239574735022	3.77283672935896	F
3	13:06:08	0.710292778761688	10.2606851720584	3.71842661039585	F
4	13:06:08	0.694374861012559	10.2841463779207	3.6674416092966	F
5	13:06:08	0.67807524131459	10.3023803292297	3.61714261417766	F
6	13:06:08	0.66539874013181	10.3084131046636	3.57048708308824	F
7	13:06:08	0.65387507348193	10.2948238852153	3.52829435598846	F
8	13:06:08	0.641833091738031	10.2554325589953	3.49168551168343	F
9	13:06:08	0.6246937637755	10.186259319122	3.45845194877708	F
10	13:06:08	0.605696962222859	10.0848228710275	3.42795050689184	F
11	13:06:08	0.584442614767267	9.95265361850798	3.39986742131219	F
12	13:06:08	0.561621107154103	9.79336588921296	3.37260632155074	F
13	13:06:08	0.537060133986875	9.61429988870745	3.34564602202639	F
14	13:06:08	0.513154250374096	9.42570176538596	3.32073886659279	F
15	13:06:08	0.489666301279759	9.24229433636475	3.30022431336114	F
16	13:06:08	0.462990870432668	9.07692380214795	3.27886139307535	F
17	13:06:08	0.433752422485454	8.94119144353816	3.25379085475696	F
18	13:06:08	0.405599625137894	8.84509072593379	3.22495997886795	F
19	13:06:08	0.378129495973271	8.79573998080889	3.19128795895952	F
20	13:06:08	0.353940693002034	8.79724050711358	3.15328025289539	F
21	13:06:08	0.331621276000561	8.85212789446696	3.11171845525909	F
22	13:06:08	0.311045451517941	8.95851441981314	3.06499733515382	F
23	13:06:08	0.292881321507535	9.11255966016135	3.01323663864954	F
24	13:06:08	0.277449533627289	9.30711253719434	2.9549321231629	F
25	13:06:08	0.266477416034155	9.53504592857318	2.89218313412204	F
26	13:06:08	0.257715653226575	9.78870223523016	2.8238972123645	F
27	13:06:08	0.253056606641676	10.0611684137579	2.75142652704011	F
28	13:06:08	0.2524225292877	10.3466615074622	2.67651079448599	F
29	13:06:08	0.255825795495685	10.6395073067318	2.59872209403006	F
30	13:06:08	0.26085333160993	10.9359883403376	2.51880492631426	F
31	13:06:08	0.267876452733345	11.2321585904046	2.43784292187274	F
32	13:06:08	0.275723867666548	11.5267238211905	2.35467031792478	F
33	13:06:08	0.285585927223314	11.8136413438025	2.26902014864655	F
34	13:06:08	0.293117301754775	12.0897977472744	2.17902064314132	F
35	13:06:08	0.30092316771063	12.3494109171248	2.08399544512458	F
36	13:06:08	0.308191766770302	12.5866552387837	1.98369938120674	F
37	13:06:08	0.316291409053423	12.795246319239	1.87911509647493	F
38	13:06:08	0.322879466092225	12.9700842499191	1.77202923590442	F
39	13:06:08	0.327219288557383	13.1105011700545	1.66556153083577	F
40	13:06:08	0.331587081955857	13.2115908302861	1.56097398331939	F
41	13:06:08	0.338352376413998	13.2702031648389	1.45574740810348	F
42	13:06:08	0.343975042423139	13.2792600553796	1.35404538594539	F
43	13:06:08	0.349084315638787	13.2357745180439	1.26141161061725	F
44	13:06:08	0.350777052021651	13.1393383110452	1.18258903910023	F
45	13:06:08	0.34754915284604	12.9960386820792	1.12159999166369	F
46	13:06:08	0.341272521930788	12.8122542960246	1.0803320789461	F
47	13:06:08	0.331877179494162	12.5974318580415	1.05794609323916	F
48	13:06:08	0.322352418114088	12.3650374920418	1.05299511113822	F
49	13:06:08	0.313875909972397	12.1215347988363	1.06023735748935	F
50	13:06:08	0.306675883239944	11.8731631794101	1.07688383890743	F
51	13:06:08	0.296295609115289	11.6267269297941	1.09896299974112	F
52	13:06:08	0.284768828611911	11.3881249633116	1.12169110409239	F
53	13:06:08	0.272989895712277	11.1641128801173	1.14251047408766	F
54	13:06:08	0.262794342815822	10.9526177094793	1.15935313632215	F
55	13:06:08	0.252494359810274	10.7515981379514	1.17204909636926	F
56	13:06:08	0.243066197641712	10.5554926569062	1.1825108830366	F
57	13:06:08	0.233718257459703	10.3605325061022	1.19304267962215	F
58	13:06:08	0.223587870737659	10.1609111599305	1.20367128872463	F
59	13:06:08	0.212962063621669	9.95274423111536	1.2170044602219	F
60	13:06:08	0.204976784539128	9.73047554952994	1.23671529650118	F
61	13:06:08	0.193900745344106	9.49259560605001	1.2618041239828	F
62	13:06:08	0.183430169917601	9.23693674602138	1.29462981203122	F
63	13:06:08	0.174315345064627	8.96231677358037	1.33504916802678	F
64	13:06:08	0.163040255424849	8.6718124160985	1.38041536882346	F
65	13:06:08	0.151207028791654	8.36995707814562	1.42886288180497	F
66	13:06:08	0.138078545342859	8.06348890307415	1.47715024801135	F
67	13:06:08	0.127273737043429	7.75848002704138	1.52469944215245	F
68	13:06:08	0.11929984283309	7.45784273969356	1.57396477393873	F
69	13:06:08	0.111303861788349	7.16621387972757	1.62356872441545	F
70	13:06:08	0.100803022772137	6.89096326067699	1.66995543922585	F
71	13:06:08	0.0886809613163953	6.63981343864419	1.71198933448781	F
72	13:06:08	0.0801900667165204	6.41966948837711	1.75066401688045	F
73	13:06:08	0.0729735472620045	6.23908682901593	1.78373981135142	F
74	13:06:08	0.070426771337326	6.1040831921264	1.81289470927023	F
75	13:06:08	0.0697856778214556	6.01818175801462	1.84001867860085	F
76	13:06:08	0.0731540015036772	5.98203006328955	1.86707875704267	F
77	13:06:08	0.0803393788188582	5.99734431812115	1.89074544571711	F
78	13:06:08	0.0931570431905178	6.06468841821243	1.9107546244874	F
79	13:06:08	0.104132042215641	6.17868205202372	1.93256741318382	F
80	13:06:08	0.119682749471258	6.33359037671367	1.95451891227381	F
81	13:06:08	0.138051790398241	6.52126136571752	1.97700442666196	F
82	13:06:08	0.15566876632761	6.73179659303518	2.0001357143814	F
83	13:06:08	0.170180798270545	6.95312246404448	2.0263894430442	F
84	13:06:08	0.188034802363818	7.17302551577784	2.05420028539089	F
85	13:06:08	0.207948399005619	7.38034670933554	2.08191631862955	F
86	13:06:08	0.226488024162427	7.56408197536225	2.11247062445848	F
87	13:06:08	0.243408070046989	7.71570382661232	2.14744011953768	F
88	13:06:08	0.260835460779396	7.83014495778973	2.18678344725764	F
89	13:06:08	0.277283056460361	7.90597973372055	2.23071218150639	F
90	13:06:08	0.295589932846164	7.94499904405281	2.27778459495735	F
91	13:06:08	0.315787871521374	7.9515750710158	2.32738583119366	F
92	13:06:08	0.331815754448158	7.93174265026293	2.37978275508501	F
93	13:06:08	0.346855195290484	7.89166531031315	2.43471782377342	F
94	13:06:08	0.362403068143745	7.8382196026904	2.49077509625016	F
95	13:06:08	0.379239481198886	7.7778887334546	2.54704597720575	F
96	13:06:08	0.39414189196278	7.71423171741684	2.60564047122776	F
97	13:06:08	0.413167132889343	7.65063499390737	2.66469393938591	F
98	13:06:08	0.434461769779575	7.58847471762277	2.72347452240699	F
99	13:06:08	0.459153611877332	7.53034766328886	2.77918903693146	F
100	13:06:08	0.483637550547928	7.47891318708808	2.83107746939217	F
101	13:06:08	0.506693579040627	7.43387761534988	2.88168918667507	F
102	13:06:08	0.531081290478209	7.39326340799515	2.93046839757743	F
103	13:06:08	0.553243228065197	7.35358467823687	2.97928851783442	F
104	13:06:08	0.575511234382093	7.31211249981837	3.02827184646623	F
105	13:06:08	0.601718613523797	7.26893718022105	3.07503772674418	F
106	13:06:08	0.62549665957861	7.22401349666513	3.12166556544739	F
107	13:06:08	0.651494885551683	7.17936067379262	3.16722033058958	F
108	13:06:08	0.678257756866075	7.13887462080684	3.21109368745292	F
109	13:06:08	0.704641796659835	7.10564809750666	3.25422848589339	F
110	13:06:08	0.728150702231344	7.07955507794099	3.30027667022024	F
111	13:06:08	0.754870057721857	7.06140529589543	3.34708250912642	F
112	13:06:08	0.779719052359887	7.05025719604611	3.39686862124516	F
113	13:06:08	0.805643280143886	7.04460793643621	3.44886537691746	F
114	13:06:08	0.833002102774057	7.04219010382424	3.50208697877423	F
115	13:06:08	0.863583744815174	7.04219010382424	3.55441095997635	F
116	13:06:08	0.893122157638584	7.04219010382424	3.6076653495578	F
1	13:22:25	0.839379444554726	8.5528879169553	2.89524031888546	F
2	13:22:25	0.82456339039579	8.54814181913239	2.84242275400757	F
3	13:22:25	0.809831523283701	8.53975899659938	2.7895831861409	F
4	13:22:25	0.797367410977524	8.5259678306923	2.73518532644499	F
5	13:22:25	0.786290273552967	8.50843919235485	2.68073868595953	F
6	13:22:25	0.776349929586523	8.4891168951782	2.62725943911141	F
7	13:22:25	0.766717693115269	8.46993132970982	2.57523381852988	F
8	13:22:25	0.75708038239014	8.45390246513407	2.52599567291791	F
9	13:22:25	0.749802480139937	8.44633062933248	2.48262656273552	F
10	13:22:25	0.742861867644315	8.44993326068319	2.4428516289165	F
11	13:22:25	0.733009790180186	8.46719243551249	2.40654821177553	F
12	13:22:25	0.720770995878719	8.49853283690779	2.37226005530591	F
13	13:22:25	0.707192120148408	8.545174028655	2.34018437170749	F
14	13:22:25	0.692997787658806	8.6057923946607	2.30938300943179	F
15	13:22:25	0.679343799853947	8.67810322766444	2.27750764212198	F
16	13:22:25	0.668184880029472	8.76038973162724	2.2460262960393	F
17	13:22:25	0.657281627690901	8.84953182207963	2.21269841822152	F
18	13:22:25	0.653621073326128	8.94611445600826	2.18102136461338	F
19	13:22:25	0.651381123625793	9.05160951875411	2.15163169710803	F
20	13:22:25	0.650620896544985	9.16589491593701	2.12381584156913	F
21	13:22:25	0.65024123457683	9.28724306670177	2.09689491079071	F
22	13:22:25	0.648888962254714	9.41153969284516	2.07058808614847	F
23	13:22:25	0.648766305485265	9.53722627759245	2.04852229912198	F
24	13:22:25	0.64492467595925	9.6612713314553	2.02734009038938	F
25	13:22:25	0.638457505387007	9.77995070744224	2.0047054221506	F
26	13:22:25	0.62856931566614	9.89042954931686	1.97965490174424	F
27	13:22:25	0.618754654513403	9.99009224882333	1.95183476782744	F
28	13:22:25	0.607089752004594	10.0751066664329	1.92310306806474	F
29	13:22:25	0.595652924620538	10.1426363298701	1.89443295927832	F
30	13:22:25	0.588300897076488	10.1894658417407	1.86774165210288	F
31	13:22:25	0.582447250186658	10.2115660571726	1.84185999763826	F
32	13:22:25	0.577818757598782	10.2091088489642	1.81609564475553	F
33	13:22:25	0.576565460516844	10.1822112141715	1.79235826775787	F
34	13:22:25	0.576237244228451	10.1300693117076	1.77249169050238	F
35	13:22:25	0.575978771167827	10.0472567176319	1.75746349890972	F
36	13:22:25	0.577487259361624	9.93207906432485	1.74636152603062	F
37	13:22:25	0.583838116540022	9.78584841186496	1.73958910691577	F
38	13:22:25	0.593841156876988	9.61284335927721	1.73673197834323	F
39	13:22:25	0.604745967989866	9.41419699496457	1.73918509151384	F
40	13:22:25	0.614284673359998	9.18741944726592	1.74859292790203	F
41	13:22:25	0.622955417454572	8.92948216023751	1.76411812938391	F
42	13:22:25	0.630990738283852	8.63742184798219	1.78509032118826	F
43	13:22:25	0.640088642409003	8.31110523275936	1.80984814528733	F
44	13:22:25	0.647956798678548	7.95274484816406	1.83682657063752	F
45	13:22:25	0.654478831342924	7.56609738306348	1.86353300622769	F
46	13:22:25	0.658875075647121	7.15933968114379	1.8882035167852	F
47	13:22:25	0.660347260731806	6.74054449877753	1.9125365914408	F
48	13:22:25	0.662450148844424	6.31631061142499	1.93840091500701	F
49	13:22:25	0.662966644895503	5.89482895171692	1.96339766774334	F
50	13:22:25	0.66479655131777	5.48279212810407	1.98953285659624	F
51	13:22:25	0.667570761319727	5.08590877326757	2.01734824560758	F
52	13:22:25	0.670236775174266	4.71187551147099	2.04423615555205	F
53	13:22:25	0.673177391506875	4.37154776590626	2.06711213590386	F
54	13:22:25	0.677517277331176	4.07399545512756	2.08757916544595	F
55	13:22:25	0.682203168915016	3.82460947700546	2.10776807788808	F
56	13:22:25	0.686627100142062	3.6261326110472	2.12818533407314	F
57	13:22:25	0.692153631534763	3.47812036306969	2.1496839698451	F
58	13:22:25	0.698229809474567	3.37896689092983	2.16952612916024	F
59	13:22:25	0.702482246629942	3.32373293844436	2.18865864136576	F
60	13:22:25	0.709198372023653	3.30278505955201	2.20825756105849	F
61	13:22:25	0.717548949207648	3.30609948331867	2.22742315029183	F
62	13:22:25	0.727278751930097	3.32354005899748	2.24579592659908	F
63	13:22:25	0.738099103727948	3.34409560354141	2.26534120849377	F
64	13:22:25	0.747877181433556	3.36111997329759	2.28480118468216	F
65	13:22:25	0.759416026299156	3.37070190168161	2.3041948926445	F
66	13:22:25	0.77463311497831	3.37185348732711	2.32091588565829	F
67	13:22:25	0.792865140055987	3.36596187711641	2.33391648968338	F
68	13:22:25	0.808979709585475	3.35440305221421	2.34619405332573	F
69	13:22:25	0.824800918256036	3.33956412708305	2.35799269373338	F
70	13:22:25	0.840993865980008	3.32296674285194	2.37083975394796	F
71	13:22:25	0.857260456556816	3.30686541661435	2.3842755948925	F
72	13:22:25	0.870833849799145	3.29159810602692	2.39964203874245	F
73	13:22:25	0.884709465375498	3.27696660875573	2.41689756816461	F
74	13:22:25	0.898138025956479	3.26384465004081	2.43477855011498	F
75	13:22:25	0.914192728217087	3.2534358556609	2.4506429520638	F
76	13:22:25	0.928997719611841	3.24598531064144	2.46592647522184	F
77	13:22:25	0.942243936538729	3.24153385322443	2.48119783209643	F
78	13:22:25	0.954603418910701	3.23980211222846	2.49847875366192	F
79	13:22:25	0.972235081778579	3.24014626060306	2.51493102155904	F
80	13:22:25	0.989862689469605	3.24061604916411	2.5319735436414	F
81	13:22:25	1.00504422224149	3.24061604916411	2.55033564732174	F
82	13:22:25	1.02017736948239	3.24061604916411	2.57041050569748	F
1	12:45:36	0.574194685189614	8.65970378073061	3.59222177255247	M
2	12:45:36	0.549912156439554	8.68755775405263	3.53374004672231	M
3	12:45:36	0.524401994942811	8.73489562330312	3.47716759347907	M
4	12:45:36	0.497983060756086	8.80157675249157	3.41943906612196	M
5	12:45:36	0.477541441238349	8.88860407938164	3.362872727038	M
6	12:45:36	0.459251991612448	8.99692770505576	3.30781022942505	M
7	12:45:36	0.443571113915232	9.12577908454944	3.25299020931342	M
8	12:45:36	0.426351819979697	9.27130739324287	3.19512134486887	M
9	12:45:36	0.41308373703161	9.43258671733263	3.13708796684521	M
10	12:45:36	0.39970321114547	9.6065104559356	3.07727162438807	M
11	12:45:36	0.382729882554263	9.78551241478953	3.01053588751239	M
12	12:45:36	0.37101829200189	9.96732986812416	2.94230539223922	M
13	12:45:36	0.362299714187025	10.1481191685947	2.87167428704928	M
14	12:45:36	0.35616611293047	10.324494667537	2.79951645833705	M
15	12:45:36	0.345488711971896	10.4914532958976	2.72228566070866	M
16	12:45:36	0.334658640408402	10.6457867050773	2.64054679674495	M
17	12:45:36	0.326262891699317	10.7848133196639	2.55473914216305	M
18	12:45:36	0.322072622090112	10.9066168494176	2.46702796913614	M
19	12:45:36	0.316155556965238	11.008596746634	2.37577193505606	M
20	12:45:36	0.307746148310584	11.0897430246196	2.28107479756802	M
21	12:45:36	0.305168372214422	11.14752551793	2.18463416241713	M
22	12:45:36	0.303320817946939	11.176914828091	2.08457163160684	M
23	12:45:36	0.304114377331951	11.1713243324147	1.98102719245244	M
24	12:45:36	0.30422724963586	11.1237566792878	1.87361366353926	M
25	12:45:36	0.305603585849381	11.0271761174836	1.76368339125819	M
26	12:45:36	0.308575387864943	10.8772442629977	1.65746285430474	M
27	12:45:36	0.307306795720498	10.6724682454435	1.55691714012018	M
28	12:45:36	0.305878202925609	10.4131138768574	1.46498375093378	M
29	12:45:36	0.301624445834551	10.1008336710838	1.38155351079862	M
30	12:45:36	0.29609363522847	9.74012372640101	1.30923159891594	M
31	12:45:36	0.291415838260054	9.3384293308029	1.25309734933085	M
32	12:45:36	0.286700589293081	8.90291907971762	1.21279166459042	M
33	12:45:36	0.278578544315405	8.44226076415702	1.18422989731724	M
34	12:45:36	0.268724770587693	7.96519177296573	1.1641483155509	M
35	12:45:36	0.259933708848394	7.47939516197426	1.15067170713458	M
36	12:45:36	0.252055366396274	6.99150758931784	1.14258554121781	M
37	12:45:36	0.245978128497962	6.50721031036565	1.14052844743128	M
38	12:45:36	0.239816562521628	6.03198789301968	1.14377811580743	M
39	12:45:36	0.233061216873357	5.57180377125765	1.15005831599967	M
40	12:45:36	0.225709255057829	5.13250913205471	1.15657319915343	M
41	12:45:36	0.217478639867827	4.72084743030581	1.16135899342107	M
42	12:45:36	0.207404015383719	4.34563358563513	1.1630505930526	M
43	12:45:36	0.198609820895368	4.01601259038166	1.16220939873157	M
44	12:45:36	0.192016268292559	3.73968321218576	1.15864538116716	M
45	12:45:36	0.185338791571004	3.52379191993511	1.15135052707679	M
46	12:45:36	0.17989421053497	3.3725741609044	1.1399964360032	M
47	12:45:36	0.177310296271818	3.28584857755192	1.12511961306343	M
48	12:45:36	0.175587032938085	3.26115086593675	1.10789948366267	M
49	12:45:36	0.172559937714407	3.2922207204864	1.08629888193812	M
50	12:45:36	0.170388490400614	3.37258239478296	1.06304772470478	M
51	12:45:36	0.170515065129155	3.49326165948101	1.03780939719199	M
52	12:45:36	0.170413872275704	3.64493412836227	1.00959588554035	M
53	12:45:36	0.172465298584962	3.81910381157674	0.978576460528251	M
54	12:45:36	0.174650967360619	4.00585493247072	0.941912280576063	M
55	12:45:36	0.176589755719294	4.19914751586557	0.902062318800647	M
56	12:45:36	0.1795725105243	4.39231820113252	0.857171298166242	M
57	12:45:36	0.181840342652559	4.57795033721424	0.805946999932378	M
58	12:45:36	0.184118774026442	4.749891858769	0.749440895801664	M
59	12:45:36	0.186458236836027	4.90281011665759	0.68830193999436	M
60	12:45:36	0.188286229183124	5.03118840434345	0.623128889877528	M
61	12:45:36	0.190192311992362	5.13208790844428	0.556902933463274	M
62	12:45:36	0.19347353569933	5.20507655467237	0.492824976842692	M
63	12:45:36	0.196774042241349	5.25105409322738	0.433144194697332	M
64	12:45:36	0.200900139631609	5.27028095835507	0.378066313622359	M
65	12:45:36	0.205759599020313	5.26480468868504	0.330271802279577	M
66	12:45:36	0.209117542219681	5.23933841243339	0.293148447995568	M
67	12:45:36	0.21284457901483	5.19920748383828	0.267054978040103	M
68	12:45:36	0.218108927373457	5.14748104318996	0.249711637760438	M
69	12:45:36	0.225144503597134	5.0858195229481	0.239331173393689	M
70	12:45:36	0.232364921190786	5.0136190870468	0.235468169239496	M
71	12:45:36	0.238521651218501	4.92946191891164	0.239849629728711	M
72	12:45:36	0.244757313476023	4.83144901970413	0.252842318087776	M
73	12:45:36	0.250935161545767	4.71644213576293	0.275310528018817	M
74	12:45:36	0.254355809251529	4.581873828468	0.307818048106345	M
75	12:45:36	0.253058008369623	4.42997292101205	0.345739948234218	M
76	12:45:36	0.24887442958247	4.26501484447593	0.38501817410221	M
77	12:45:36	0.245224469619163	4.09106090838306	0.423818656994946	M
78	12:45:36	0.242926568328785	3.91084173476759	0.461620271344316	M
79	12:45:36	0.23961035954232	3.72720583361048	0.497926319284289	M
80	12:45:36	0.235758968652308	3.54377599179181	0.531227092740007	M
81	12:45:36	0.231629950999434	3.36569042248392	0.560009719120124	M
82	12:45:36	0.226901862927566	3.19785289217625	0.584982601748975	M
83	12:45:36	0.224330561003177	3.04403312235593	0.605757653439888	M
84	12:45:36	0.221675596142201	2.90699032850128	0.624442266459438	M
85	12:45:36	0.220451437318971	2.78777177050059	0.641315882014472	M
86	12:45:36	0.219496246947414	2.68707937054342	0.65678261517796	M
87	12:45:36	0.218184996892545	2.6060298689002	0.669970107766011	M
88	12:45:36	0.218035679227048	2.54487204442581	0.681638747358159	M
89	12:45:36	0.218877431170964	2.50365995521854	0.692187992528041	M
90	12:45:36	0.220673347554706	2.48175193232523	0.700672355955335	M
91	12:45:36	0.22345098046104	2.47772161672775	0.706243304676228	M
92	12:45:36	0.226495687952332	2.48831392312144	0.709106105036475	M
93	12:45:36	0.228121610848249	2.51009591135478	0.710985786707442	M
94	12:45:36	0.22975611335501	2.53820667172711	0.711725172029204	M
95	12:45:36	0.230563540881901	2.5677152697291	0.711566484525515	M
96	12:45:36	0.229511181481426	2.5959056509049	0.712408682358659	M
97	12:45:36	0.226689977246459	2.62234609006897	0.715707808117251	M
98	12:45:36	0.220807003820078	2.64969370163798	0.72170482373336	M
99	12:45:36	0.215015616642141	2.68064772202541	0.727925718257021	M
100	12:45:36	0.210341846167138	2.71663409755528	0.732795609566542	M
101	12:45:36	0.208684506621838	2.7568123654685	0.736898886483078	M
102	12:45:36	0.207435572467694	2.80130501166867	0.741208799192238	M
103	12:45:36	0.205648599861511	2.85105753635384	0.744851633682843	M
104	12:45:36	0.20482021666818	2.90683792153949	0.748003185755248	M
105	12:45:36	0.204216376887359	2.96983620961982	0.75092973925661	M
106	12:45:36	0.204327364334785	3.04067227073636	0.752894914513307	M
107	12:45:36	0.206125737260052	3.1179097751699	0.753927266319504	M
108	12:45:36	0.209327023914735	3.19807578109087	0.755516972211743	M
109	12:45:36	0.213520353552068	3.27626161708738	0.758091207705247	M
110	12:45:36	0.21899993905022	3.34578130074277	0.762255582531214	M
111	12:45:36	0.222891818006157	3.40095955319966	0.768525832149447	M
112	12:45:36	0.224181332583157	3.4382234884312	0.777015209980474	M
113	12:45:36	0.221195032055989	3.4579437386979	0.788141131260132	M
114	12:45:36	0.216912173903541	3.46223098882787	0.802512583752429	M
115	12:45:36	0.211999320001268	3.4534720572201	0.818738669285872	M
116	12:45:36	0.206971882199008	3.43431424741534	0.8364332060099	M
117	12:45:36	0.199897707863297	3.40949867429216	0.853779462097795	M
118	12:45:36	0.19181340053552	3.38470409194068	0.870523002970054	M
119	12:45:36	0.184405626457004	3.36441820973553	0.886955909445334	M
120	12:45:36	0.177972398199833	3.35301753803943	0.902917422913081	M
121	12:45:36	0.173240429118032	3.3538830970086	0.918027140829725	M
122	12:45:36	0.169114244311353	3.36917041159986	0.930796905774831	M
123	12:45:36	0.167070475024763	3.39859227270645	0.9414248750697	M
124	12:45:36	0.167482673697908	3.4395241769175	0.949796566955261	M
125	12:45:36	0.168039216402005	3.48885226113116	0.955938814883045	M
126	12:45:36	0.172177339682085	3.54006847538293	0.962889262895791	M
127	12:45:36	0.177383298537376	3.58594865201665	0.972546205843198	M
128	12:45:36	0.180548345049186	3.6222286592787	0.987496615994202	M
129	12:45:36	0.180997146110098	3.64768657418699	1.00693319165722	M
130	12:45:36	0.181122024337185	3.66119588522657	1.02883858417927	M
131	12:45:36	0.17954515142437	3.66371763897001	1.04935588770934	M
132	12:45:36	0.177536296570589	3.65636964318434	1.06788868877987	M
133	12:45:36	0.175092096909027	3.64054937679741	1.08645084570127	M
134	12:45:36	0.171119105303879	3.61976754266072	1.10438374096145	M
135	12:45:36	0.165033984984912	3.59985480401641	1.12124083291682	M
136	12:45:36	0.161415075504118	3.58425936701015	1.13844100883621	M
137	12:45:36	0.16001520115289	3.57434685642006	1.15451276415638	M
138	12:45:36	0.159417771907651	3.57109221667545	1.17088901015425	M
139	12:45:36	0.158819285982528	3.57614616172214	1.18624167406983	M
140	12:45:36	0.161622289923141	3.58797373596853	1.20109707351238	M
141	12:45:36	0.162719747418683	3.60738306948403	1.21596690579966	M
142	12:45:36	0.163819876999099	3.6358556269467	1.22960396181047	M
143	12:45:36	0.165067493468581	3.67542608278278	1.23989645942716	M
144	12:45:36	0.16860740464167	3.72453221358065	1.24784959522372	M
145	12:45:36	0.170810575199547	3.78248805826271	1.25441190216771	M
146	12:45:36	0.173527898909657	3.84702420455084	1.2582435750283	M
147	12:45:36	0.175405689189376	3.91626427351373	1.2582528007519	M
148	12:45:36	0.176767850300896	3.98918989301086	1.2560331837575	M
149	12:45:36	0.177662655895942	4.06551558525619	1.25149046172953	M
150	12:45:36	0.181843432105754	4.14111740709147	1.24609452988126	M
151	12:45:36	0.1882844005753	4.21021702586696	1.23942132142383	M
152	12:45:36	0.191761339951514	4.27059278812673	1.22951231474109	M
153	12:45:36	0.193774420654533	4.32210954576582	1.21496368394286	M
154	12:45:36	0.196006670549754	4.36394731411826	1.19823710500051	M
155	12:45:36	0.198820020118699	4.39320172482439	1.1827171136413	M
156	12:45:36	0.20270737381753	4.40668160797544	1.16898028524864	M
157	12:45:36	0.209131924153153	4.40131578735269	1.15857825588089	M
158	12:45:36	0.214982150189266	4.37658133039933	1.15208538785109	M
159	12:45:36	0.218223060651252	4.33649643440416	1.15039407307627	M
160	12:45:36	0.219619240732683	4.2886162348711	1.15235310741298	M
161	12:45:36	0.220234525222545	4.24204044888778	1.15560977015124	M
162	12:45:36	0.220765236846746	4.20553426094712	1.15734445356601	M
163	12:45:36	0.22210981810807	4.18720355488003	1.1576325699029	M
164	12:45:36	0.223343878805755	4.19410126367974	1.15667580055952	M
165	12:45:36	0.225810457906626	4.23168398394776	1.15203670796551	M
166	12:45:36	0.230150139256964	4.30105052981246	1.13944467474292	M
167	12:45:36	0.234743481698641	4.40020738374909	1.11998706264849	M
168	12:45:36	0.23774865677854	4.52664940656994	1.09631535919187	M
169	12:45:36	0.242098975274576	4.67563428210548	1.06581391157181	M
170	12:45:36	0.244468282654417	4.8434286409526	1.03141470175677	M
171	12:45:36	0.245842768470012	5.02741190972055	0.995110945523161	M
172	12:45:36	0.247389383151339	5.22461211096097	0.957441365149846	M
173	12:45:36	0.24991137474913	5.43123281493254	0.916664248525598	M
174	12:45:36	0.254686191294306	5.64000245921932	0.868484341084513	M
175	12:45:36	0.259673615340488	5.84289431419909	0.812073527989307	M
176	12:45:36	0.265858681904504	6.03183024499198	0.749434418921362	M
177	12:45:36	0.27447770583419	6.19766490459108	0.681698579741076	M
178	12:45:36	0.28003081916282	6.33544234462756	0.613921239981156	M
179	12:45:36	0.283533967612789	6.44288222246069	0.549365561534394	M
180	12:45:36	0.284347272739796	6.51986539986831	0.490919481177922	M
181	12:45:36	0.283961055346961	6.56859053952246	0.442124767232056	M
182	12:45:36	0.284022872303781	6.59128290826604	0.406292165565619	M
183	12:45:36	0.28520789214047	6.58910608863721	0.385215663881935	M
184	12:45:36	0.286783453954809	6.56271191673145	0.380430931160966	M
185	12:45:36	0.287909952777234	6.51223931108831	0.393111276103853	M
186	12:45:36	0.288359937399234	6.43738434628421	0.421613266750466	M
187	12:45:36	0.288090939097293	6.33785776529807	0.462541739197664	M
188	12:45:36	0.287956622251408	6.21254364446834	0.513706148298811	M
189	12:45:36	0.287972504948389	6.06015195210483	0.572022289425858	M
190	12:45:36	0.28429862803962	5.88118698306728	0.633868529665261	M
191	12:45:36	0.278952364033718	5.67679423746361	0.696318402672226	M
192	12:45:36	0.270707765845385	5.4504744786578	0.75529867423424	M
193	12:45:36	0.260909316669605	5.20682793623911	0.809336794048065	M
194	12:45:36	0.251405353713878	4.94862360605452	0.859646054780687	M
195	12:45:36	0.242581101335203	4.67731154537518	0.90714099945929	M
196	12:45:36	0.232239149791761	4.39570957753125	0.950126595096148	M
197	12:45:36	0.221054874400001	4.10703997035578	0.987895489065519	M
198	12:45:36	0.209738690949	3.81402326223897	1.02056850013559	M
199	12:45:36	0.197853880679657	3.52024998528514	1.04763827482056	M
200	12:45:36	0.185979533820257	3.22880229490751	1.06925527150255	M
201	12:45:36	0.174548615004531	2.94213349969032	1.08639646671185	M
202	12:45:36	0.164028405771683	2.66157717633737	1.10002254417807	M
203	12:45:36	0.155662213141147	2.38729479863715	1.11254966563295	M
204	12:45:36	0.147238900770143	2.12009285648058	1.12371272618939	M
205	12:45:36	0.137522275286588	1.86270033553441	1.13234150789415	M
206	12:45:36	0.127339463639518	1.62007976732629	1.1376562787591	M
207	12:45:36	0.116352509642036	1.40021518153461	1.1387045735396	M
208	12:45:36	0.107176759607669	1.21314065074912	1.1375147391133	M
209	12:45:36	0.100967094144578	1.07216109982082	1.13668270106481	M
210	12:45:36	0.0942731234233809	0.994931312453277	1.13549754557198	M
211	12:45:36	0.0863780261409116	0.994518627055823	1.13183713762184	M
212	12:45:36	0.0790840249355077	1.06883270222659	1.12551365296028	M
213	12:45:36	0.0725079781817146	1.20270707175979	1.116766107831	M
214	12:45:36	0.0661492600109782	1.37956229188826	1.10732597856277	M
215	12:45:36	0.0612144950154782	1.58665254183139	1.09662582757292	M
216	12:45:36	0.0584006660920918	1.81272298945537	1.08218296498328	M
217	12:45:36	0.0582226528079922	2.0513716796573	1.06597269780422	M
218	12:45:36	0.060156241571428	2.29744755013036	1.04715035653004	M
219	12:45:36	0.0629066626042107	2.5463063645921	1.02461630169542	M
220	12:45:36	0.0659654106331492	2.7943384900187	0.998228297835721	M
221	12:45:36	0.0693599408880948	3.03921617714173	0.969130942494357	M
222	12:45:36	0.0745702661923639	3.27776461808959	0.93619508170039	M
223	12:45:36	0.0806227474103928	3.50629925083413	0.898978885903334	M
224	12:45:36	0.0867175351356345	3.72207298429249	0.858497313333012	M
225	12:45:36	0.0940279575445516	3.92211335110295	0.815149478010015	M
226	12:45:36	0.101082238301296	4.10345439789454	0.769378568326412	M
227	12:45:36	0.107969149760476	4.26346765035223	0.721610327046391	M
228	12:45:36	0.110765009366677	4.40325514533283	0.675236914349327	M
229	12:45:36	0.114657180760736	4.52276775216239	0.630166733571362	M
230	12:45:36	0.120651694144757	4.61990381393379	0.5857917685492	M
231	12:45:36	0.128033474529125	4.69112190525891	0.542946428296568	M
232	12:45:36	0.135298607162084	4.73240415539501	0.504140430237449	M
233	12:45:36	0.137904225823577	4.74366524173028	0.476174510343634	M
234	12:45:36	0.13843984578148	4.7260709502609	0.460045816279205	M
235	12:45:36	0.137935232627491	4.68143237846068	0.456303730522774	M
236	12:45:36	0.138519051758233	4.61004106976283	0.463720775587594	M
237	12:45:36	0.136630580032436	4.5141392225318	0.481588718455904	M
238	12:45:36	0.133870613653632	4.39665486670264	0.507364106221558	M
239	12:45:36	0.131141580362599	4.25984459487667	0.538467737043966	M
240	12:45:36	0.129570686113797	4.10438291020709	0.573190827540009	M
241	12:45:36	0.126981465576674	3.93141662230041	0.610295740881419	M
242	12:45:36	0.123569775026096	3.74278078469115	0.648389567945845	M
243	12:45:36	0.120416980114932	3.54000932590241	0.686777035370935	M
244	12:45:36	0.116904091031922	3.32499457181512	0.72444799247427	M
245	12:45:36	0.112558972099073	3.10061016798307	0.760989583345922	M
246	12:45:36	0.106076668028365	2.87335502778546	0.792928536546012	M
247	12:45:36	0.0995108853342186	2.6511016563874	0.820865661837551	M
248	12:45:36	0.0965342700806299	2.43996159416824	0.845011009850759	M
249	12:45:36	0.0928682647625119	2.24915947949451	0.86405330483715	M
250	12:45:36	0.0900818747806683	2.08940300289341	0.877542715370597	M
251	12:45:36	0.0895418092289853	1.97077000098946	0.885433537652601	M
252	12:45:36	0.090571971691026	1.9013661414888	0.887316386245628	M
253	12:45:36	0.0934039667037755	1.8843421780051	0.881054282436673	M
254	12:45:36	0.0975339064325837	1.91617185231388	0.867371081198814	M
255	12:45:36	0.102255805160392	1.9875848283784	0.848493519951685	M
256	12:45:36	0.105828443983647	2.08870651947563	0.826744733034327	M
257	12:45:36	0.109528016032429	2.2095846365324	0.801887479887297	M
258	12:45:36	0.114427141802109	2.34034304113735	0.773630375049998	M
259	12:45:36	0.12122397052151	2.47071694188145	0.739259195817002	M
260	12:45:36	0.126140046653075	2.59383794297177	0.701951463421795	M
261	12:45:36	0.132447115979209	2.70271363203725	0.660671566286911	M
262	12:45:36	0.139349687204565	2.79129257873481	0.616780282191316	M
263	12:45:36	0.144533086177525	2.85594138332705	0.572824081351334	M
264	12:45:36	0.149534513210162	2.89360566972696	0.529108709624969	M
265	12:45:36	0.151994091740436	2.90343754777419	0.488207861047935	M
266	12:45:36	0.150978982987699	2.88837316365112	0.452264022864178	M
267	12:45:36	0.14831433848418	2.85278855062902	0.42113232543228	M
268	12:45:36	0.145667995194552	2.80022693241101	0.394526575582685	M
269	12:45:36	0.143386977944303	2.7336686029583	0.371326516268365	M
270	12:45:36	0.141587358196274	2.65540479189144	0.35142941952688	M
271	12:45:36	0.140025378774706	2.56672873624172	0.335046261152098	M
272	12:45:36	0.138567815675214	2.46878016581879	0.322507956331313	M
273	12:45:36	0.137037585504853	2.36288982481389	0.314748839356081	M
274	12:45:36	0.135316711547392	2.25029923647945	0.31151390389034	M
275	12:45:36	0.134376119623243	2.1312877709263	0.311561431574898	M
276	12:45:36	0.131175376681792	2.00793386636612	0.313092868152263	M
277	12:45:36	0.127201361137725	1.88406177841917	0.315907129050612	M
278	12:45:36	0.122776523155243	1.76355813697763	0.317713040771071	M
279	12:45:36	0.118814582543558	1.65064582769896	0.3189371370286	M
280	12:45:36	0.116399628130377	1.54763913590992	0.318431198265811	M
281	12:45:36	0.113966149892369	1.45619746425408	0.315074322706564	M
282	12:45:36	0.112201958490037	1.37699875922239	0.309015786731034	M
283	12:45:36	0.109590751840655	1.31216520312802	0.300401811227895	M
284	12:45:36	0.107895706406696	1.26260671683624	0.289432238764102	M
285	12:45:36	0.10700680447523	1.22790715679159	0.276519596658175	M
286	12:45:36	0.106863219884112	1.2071172484063	0.262496867379403	M
287	12:45:36	0.107222948220052	1.19933842621672	0.248296555451339	M
288	12:45:36	0.107849169681551	1.20259753924578	0.234322110576446	M
289	12:45:36	0.109113489156932	1.21460226853238	0.220566852634298	M
290	12:45:36	0.110491208138928	1.233307598091	0.207214515179318	M
291	12:45:36	0.112689888299705	1.2569231485978	0.19511610536806	M
292	12:45:36	0.115035651673731	1.28336899494417	0.184614274976233	M
293	12:45:36	0.118371951086395	1.30998127547687	0.175985216259776	M
294	12:45:36	0.121624718704711	1.33387583848723	0.169778885353863	M
295	12:45:36	0.125137417649918	1.35231336906946	0.166847475330015	M
296	12:45:36	0.128855899941601	1.36256732645547	0.167889505199104	M
297	12:45:36	0.132780845666016	1.36165644544577	0.173936524654829	M
298	12:45:36	0.135005598621724	1.34810419336971	0.184577917815214	M
299	12:45:36	0.134814318311604	1.32191835171806	0.198857521127565	M
300	12:45:36	0.132951712922399	1.28399395648461	0.215174560894173	M
301	12:45:36	0.12914837193306	1.23772758465834	0.230765876812409	M
302	12:45:36	0.1251920158197	1.18726719191596	0.24396340352807	M
303	12:45:36	0.122736510252655	1.13555233078049	0.255515302009488	M
304	12:45:36	0.120260090320937	1.08608855872806	0.26521100252629	M
305	12:45:36	0.117396435929716	1.04252793463772	0.271397515185751	M
306	12:45:36	0.114325844602172	1.00823689121158	0.273956380413014	M
307	12:45:36	0.111230389174901	0.985390668295575	0.273456464178487	M
308	12:45:36	0.108589958509063	0.97447673775006	0.26971186204726	M
309	12:45:36	0.105214467636347	0.974798378024912	0.261405327726885	M
310	12:45:36	0.10311424935963	0.983805892084409	0.249596139481363	M
311	12:45:36	0.101850488074432	0.997430342129214	0.233771584862233	M
312	12:45:36	0.101702237064875	1.01077070451216	0.21474206197436	M
313	12:45:36	0.102310329957439	1.01908494896157	0.193888120342635	M
314	12:45:36	0.103056072509096	1.01845226009863	0.17288570650288	M
315	12:45:36	0.103367642059786	1.00653850467829	0.15336711110926	M
316	12:45:36	0.103930807001582	0.982576654159868	0.138625050063111	M
317	12:45:36	0.103239822181172	0.94798112491758	0.129862818366151	M
318	12:45:36	0.102021027734482	0.905303648672643	0.126603262931838	M
319	12:45:36	0.100967014539403	0.858282604507396	0.127930968666699	M
320	12:45:36	0.10126753971535	0.810178707014693	0.132905692240777	M
321	12:45:36	0.102046293519167	0.76449843549611	0.139859611561022	M
322	12:45:36	0.103250446725426	0.722741301358238	0.148410484956421	M
323	12:45:36	0.104517496740976	0.685119496479264	0.158892411414139	M
324	12:45:36	0.10590825617014	0.65194509324029	0.171359845226354	M
325	12:45:36	0.106965312326006	0.624436219074526	0.185848290054012	M
326	12:45:36	0.105056306826387	0.604194561830285	0.199437024619302	M
327	12:45:36	0.102143726234165	0.593732542376616	0.211291657487938	M
328	12:45:36	0.0987096866776508	0.595644574824618	0.220809619828938	M
329	12:45:36	0.0941968535833337	0.610741118641933	0.226645283826953	M
330	12:45:36	0.0908444791332968	0.637411606499286	0.229087060501024	M
331	12:45:36	0.0879958943133144	0.672760650231566	0.228890097996833	M
332	12:45:36	0.0854562170061371	0.711982070701222	0.22590246080997	M
333	12:45:36	0.0838653998321119	0.750444081127968	0.221222079648484	M
334	12:45:36	0.0821254540078775	0.783870957301009	0.215168757490487	M
335	12:45:36	0.0798018458182516	0.807703538806164	0.207681851262935	M
336	12:45:36	0.0777765925005718	0.820256384613982	0.200969651878088	M
337	12:45:36	0.0756152160613193	0.821658443576161	0.195688850586844	M
338	12:45:36	0.0737271793099397	0.8142771151764	0.19242191819021	M
339	12:45:36	0.0719779062212843	0.800851797400743	0.19067957197613	M
340	12:45:36	0.0707521071700342	0.78536656244075	0.190423700562719	M
341	12:45:36	0.0695543389085109	0.772617641139523	0.190973514459466	M
342	12:45:36	0.0680383438657938	0.767510190420948	0.191331862404985	M
343	12:45:36	0.0659942598715979	0.774439106708849	0.190687552631235	M
344	12:45:36	0.0630115949329963	0.79598796296238	0.188352523699578	M
345	12:45:36	0.0599309545727415	0.832409020052041	0.184733782024296	M
346	12:45:36	0.0561231496710582	0.881852102375449	0.17968832015465	M
347	12:45:36	0.0518001720556988	0.940787091618205	0.17254382172654	M
348	12:45:36	0.0475934214361607	1.00605128730199	0.16277205864644	M
349	12:45:36	0.0438422709722022	1.07456715936092	0.151545193041548	M
350	12:45:36	0.0399863061684873	1.14361171087087	0.138814994654756	M
351	12:45:36	0.0384863836310974	1.21300840784322	0.12667659617309	M
352	12:45:36	0.0389750043104552	1.28305360339153	0.115747145969134	M
353	12:45:36	0.0399675633983359	1.35393689081286	0.105200689337095	M
354	12:45:36	0.0407537411288829	1.42665187572161	0.0958562121408936	M
355	12:45:36	0.0413889934161245	1.50212690958521	0.0880783046001681	M
356	12:45:36	0.0426078915343156	1.58166057107712	0.0826308967793525	M
357	12:45:36	0.0443763427965848	1.66674524202111	0.0786334495555168	M
358	12:45:36	0.0464028243105956	1.75799323425888	0.0769936121830896	M
359	12:45:36	0.0482900756781349	1.85586865278769	0.0768245642812245	M
360	12:45:36	0.0468628469579047	1.95948656512363	0.0786205145556807	M
361	12:45:36	0.0443760974512181	2.06604089204449	0.08555376131673	M
362	12:45:36	0.0425750901467043	2.17250228595967	0.0987273943695973	M
363	12:45:36	0.0407999583333121	2.2777226569756	0.115862254366985	M
364	12:45:36	0.0393960853892871	2.38088009233981	0.135823691902407	M
365	12:45:36	0.0381206512142697	2.48178306241702	0.157344744379976	M
366	12:45:36	0.0380959535384009	2.58087426939012	0.179152121184763	M
367	12:45:36	0.0397879822182528	2.67992886517534	0.19961358260399	M
368	12:45:36	0.042060470563226	2.77904635448925	0.220106454310181	M
369	12:45:36	0.043742134424374	2.87767131321491	0.241911933854037	M
370	12:45:36	0.0450345825449732	2.97491250459572	0.265365238019225	M
371	12:45:36	0.046150542802875	3.0695595237102	0.290770807766186	M
372	12:45:36	0.0449534597556184	3.16100742169328	0.317883914188812	M
373	12:45:36	0.0390542702402695	3.2505536897581	0.345639968319638	M
374	12:45:36	0.0335981497109588	3.33881102639847	0.374386602057285	M
375	12:45:36	0.0299944088289801	3.42583946062859	0.404850569346271	M
376	12:45:36	0.0275129545668945	3.51122652786743	0.437218364664615	M
377	12:45:36	0.0246468725196525	3.59559754421988	0.470612563474457	M
378	12:45:36	0.022012545264008	3.68060260691099	0.504462634592494	M
379	12:45:36	0.0219041395402787	3.76803728750128	0.538004945980983	M
380	12:45:36	0.0265852327430098	3.86097396391118	0.569221033518615	M
381	12:45:36	0.0339824039908892	3.96216947895973	0.597702666047258	M
382	12:45:36	0.0418331106182651	4.07155418728524	0.625473371295693	M
383	12:45:36	0.0499693915212103	4.18628471200897	0.654905032581061	M
384	12:45:36	0.0590915633233713	4.30399573652205	0.685448158798315	M
385	12:45:36	0.0652385563604836	4.42305544731241	0.717385058180054	M
386	12:45:36	0.0678974746537749	4.54302664310919	0.75068498812751	M
387	12:45:36	0.0710825831523447	4.66504759461251	0.784509106001964	M
388	12:45:36	0.0736292031042032	4.7920455016621	0.818179589760097	M
389	12:45:36	0.076141136281283	4.92560801120024	0.852257077999356	M
390	12:45:36	0.0786232920203835	5.06650338004427	0.887957973949218	M
391	12:45:36	0.081462935846985	5.21336097829414	0.926486341507526	M
392	12:45:36	0.0850106908185082	5.36577398983595	0.966515127093208	M
393	12:45:36	0.0906041834583812	5.52290694290606	1.00810304517941	M
394	12:45:36	0.0954908679612873	5.6818117057854	1.05315460944725	M
395	12:45:36	0.100589091138155	5.83903264077193	1.10218678022375	M
396	12:45:36	0.10606971466446	5.99039755859325	1.1554101618473	M
397	12:45:36	0.112149773432674	6.13297320799626	1.21172060884512	M
398	12:45:36	0.120340156639419	6.26459264836909	1.26968799675353	M
399	12:45:36	0.12929874707823	6.38379131002886	1.3294454712774	M
400	12:45:36	0.139832824830224	6.49092927553521	1.38932062595356	M
401	12:45:36	0.150048176410112	6.58789115423137	1.44911075439388	M
402	12:45:36	0.161900091689288	6.67775212253345	1.50812980310052	M
403	12:45:36	0.17319306914539	6.76207835358331	1.56711463230997	M
404	12:45:36	0.184957266210333	6.84070397400735	1.62687946572572	M
405	12:45:36	0.196724519935874	6.91431706316683	1.6872385481905	M
406	12:45:36	0.208809022719326	6.98355325461187	1.74860598240427	M
407	12:45:36	0.222021062120241	7.04749006313595	1.81092320941557	M
408	12:45:36	0.236864978688281	7.10464255751125	1.87363160904165	M
409	12:45:36	0.255333627115584	7.15369352292926	1.93445475834924	M
410	12:45:36	0.271408587006749	7.19174116191622	1.99618939943083	M
411	12:45:36	0.289010949038267	7.21678459218508	2.05791649794155	M
412	12:45:36	0.30808388471973	7.22894530827285	2.11830347032714	M
413	12:45:36	0.327769387887277	7.22941272649445	2.17699225997705	M
414	12:45:36	0.345937621661767	7.22073216301505	2.23463302356338	M
415	12:45:36	0.366326906771807	7.2081503161352	2.28847885286275	M
416	12:45:36	0.385793039295683	7.19561322334657	2.34019078068434	M
417	12:45:36	0.403603695825497	7.18564773211156	2.39165129565328	M
418	12:45:36	0.422429528920505	7.18016673692192	2.44249210643556	M
419	12:45:36	0.44308983772594	7.18072632746855	2.49202298946057	M
420	12:45:36	0.460658382631859	7.18592653803252	2.54412016422181	M
421	12:45:36	0.475663340009507	7.19094546565332	2.60185840122017	M
422	12:45:36	0.494888438458609	7.19292383248982	2.66235858028178	M
423	12:45:36	0.517923566531781	7.19292383248982	2.72199564474303	M
424	12:45:36	0.543179407608573	7.19292383248982	2.77936993759377	M
1	12:59:50	0.669172811910346	7.7831305488216	3.10508633284165	M
2	12:59:50	0.647935456998612	7.76905455766659	3.03662612781027	M
3	12:59:50	0.626411431396331	7.74411914422809	2.96646489586511	M
4	12:59:50	0.608127164143323	7.70788221822311	2.89714708366697	M
5	12:59:50	0.587929069616395	7.65987280507973	2.82846916088898	M
6	12:59:50	0.565109690092109	7.60000214802601	2.7597281731359	M
7	12:59:50	0.540240935254818	7.52760611349983	2.68966662239022	M
8	12:59:50	0.514504400595369	7.44107282386082	2.61751116423598	M
9	12:59:50	0.490805778483709	7.34049605544475	2.5449951373038	M
10	12:59:50	0.467908056888316	7.22450903176126	2.47158340787844	M
11	12:59:50	0.446621583846997	7.09309525242683	2.39821801394285	M
12	12:59:50	0.427626217603645	6.94666120881103	2.32482469982147	M
13	12:59:50	0.41331471146573	6.78678732243762	2.25304255849729	M
14	12:59:50	0.403013382350376	6.61811739167567	2.18462544029863	M
15	12:59:50	0.398097885540994	6.44782773110448	2.12214413657508	M
16	12:59:50	0.397319269113644	6.28338659721014	2.06641711752492	M
17	12:59:50	0.398561117232978	6.1308027149795	2.01716598831132	M
18	12:59:50	0.401744601996094	5.99719597978922	1.97657161076952	M
19	12:59:50	0.406555246683646	5.88996265607856	1.94622622015017	M
20	12:59:50	0.411047289645608	5.81302783839885	1.92421191039345	M
21	12:59:50	0.414373711600241	5.76683253354907	1.9090465369917	M
22	12:59:50	0.4154513604155	5.74868419988435	1.89919190512702	M
23	12:59:50	0.415028243135922	5.75435949954467	1.89325048583118	M
24	12:59:50	0.411486082185048	5.7790819850561	1.88916260086314	M
25	12:59:50	0.405382304581737	5.81627300855109	1.88296528602335	M
26	12:59:50	0.397734696127959	5.86253065322477	1.87540364890928	M
27	12:59:50	0.390550083457935	5.91709478883007	1.86816841951924	M
28	12:59:50	0.382012915149475	5.97995927912557	1.86026200522937	M
29	12:59:50	0.374428014001357	6.05172558614483	1.85123573323335	M
30	12:59:50	0.367710295220789	6.13378838647047	1.84221115662673	M
31	12:59:50	0.360988509728717	6.22721290064825	1.8325281805473	M
32	12:59:50	0.356901506242885	6.3331010808292	1.82354802086482	M
33	12:59:50	0.353222725695615	6.45293773331186	1.81540360845736	M
34	12:59:50	0.351165809414757	6.5896618251622	1.80950299588036	M
35	12:59:50	0.348414519367506	6.74578822525582	1.80427278026356	M
36	12:59:50	0.344860168700301	6.9195558419598	1.79426219168214	M
37	12:59:50	0.34022457561183	7.11123842730646	1.78027375580274	M
38	12:59:50	0.334563878181731	7.32103011467649	1.76224124182814	M
39	12:59:50	0.326451862799096	7.54920912016616	1.73857797998824	M
40	12:59:50	0.317388015723656	7.79408060132816	1.70703829297998	M
41	12:59:50	0.30809231191479	8.05143002024485	1.66694648651359	M
42	12:59:50	0.297948909749641	8.31593065123201	1.61813046346702	M
43	12:59:50	0.291206352748356	8.58012849025986	1.56155604744114	M
44	12:59:50	0.288265872007076	8.83823599648708	1.50029731936706	M
45	12:59:50	0.287420150302654	9.08293803041725	1.43379354859757	M
46	12:59:50	0.285758459017402	9.30853624153658	1.36444607229454	M
47	12:59:50	0.285774580340869	9.50907008860488	1.29490217854477	M
48	12:59:50	0.286082758662594	9.67661545479617	1.22335037246081	M
49	12:59:50	0.285932240756442	9.80861499448316	1.15422282526772	M
50	12:59:50	0.286553306133431	9.90271631270936	1.08858871985704	M
51	12:59:50	0.285316928723131	9.96245218056277	1.02798624319589	M
52	12:59:50	0.284692837310671	9.99202979679304	0.974799900492404	M
53	12:59:50	0.282834116416319	9.99750688621918	0.930734025165085	M
54	12:59:50	0.280634042311335	9.98408547138895	0.896190390821058	M
55	12:59:50	0.278329594382272	9.95685320269411	0.870488183492458	M
56	12:59:50	0.277668935197584	9.92035181382193	0.851834045692	M
57	12:59:50	0.275251416692739	9.87814610440643	0.838237869939076	M
58	12:59:50	0.272323384196143	9.83260972733079	0.82849889474881	M
59	12:59:50	0.271351656369387	9.78239519545188	0.823790098750889	M
60	12:59:50	0.271291903640709	9.72199328584422	0.822855201113781	M
61	12:59:50	0.270654887811028	9.64387640422667	0.825189025858924	M
62	12:59:50	0.271971468165321	9.538257938953	0.834366785945486	M
63	12:59:50	0.273125444850896	9.39653476394357	0.85735744824198	M
64	12:59:50	0.271759252208641	9.21323751403382	0.896488113083492	M
65	12:59:50	0.270028547611174	8.98586908762864	0.948638348054726	M
66	12:59:50	0.267121731133953	8.71555468917498	1.0106159648452	M
67	12:59:50	0.265234632024176	8.40486240815398	1.07887568950273	M
68	12:59:50	0.264765324672624	8.05655114301399	1.150860025633	M
69	12:59:50	0.266280179341253	7.67424934179233	1.22423844303306	M
70	12:59:50	0.26775122568177	7.25906591649366	1.30001885651709	M
71	12:59:50	0.269620371205516	6.81081921871371	1.37787537135983	M
72	12:59:50	0.271186206656976	6.33016702465267	1.45633002279703	M
73	12:59:50	0.270899312071847	5.82166071580954	1.53116513325637	M
74	12:59:50	0.272247819570699	5.28579739112274	1.60501093033661	M
75	12:59:50	0.270617677288458	4.72369627516419	1.67729226961195	M
76	12:59:50	0.266447778675297	4.14100325766595	1.74483851588048	M
77	12:59:50	0.262180734227365	3.54779386238829	1.80469189885698	M
78	12:59:50	0.260912616023066	2.9617036195575	1.85596678790328	M
79	12:59:50	0.258870146019196	2.41394520310632	1.89899162215108	M
80	12:59:50	0.256449213880643	1.96579306357511	1.93404515898673	M
81	12:59:50	0.253741492468221	1.72296242797108	1.95934303096727	M
82	12:59:50	0.254524414153142	1.78326716408395	1.97505546448701	M
83	12:59:50	0.258381948225877	2.12223679029933	1.98128715233305	M
84	12:59:50	0.265591248991754	2.63208545691435	1.98037034632414	M
85	12:59:50	0.273802798672694	3.22971796378569	1.97256868040127	M
86	12:59:50	0.283023971968807	3.87142611306221	1.95788000291131	M
87	12:59:50	0.291239762869015	4.53079024388682	1.93462186822128	M
88	12:59:50	0.297804571195608	5.18995270013128	1.90303313783549	M
89	12:59:50	0.30331191447749	5.83627681767238	1.86298368927374	M
90	12:59:50	0.309338479345845	6.45866475569061	1.81696894197452	M
91	12:59:50	0.317940499089059	7.0468361198484	1.76523815676526	M
92	12:59:50	0.329435967070992	7.59125491338553	1.70843479536095	M
93	12:59:50	0.343701863784589	8.08559228940589	1.64813476863999	M
94	12:59:50	0.359024940082162	8.52653473906604	1.5870554250246	M
95	12:59:50	0.375023883980741	8.91387470371474	1.52775302405199	M
96	12:59:50	0.389822862029666	9.24909856786054	1.47258756999372	M
97	12:59:50	0.404341617400435	9.53713316473037	1.42228476543905	M
98	12:59:50	0.419003898743198	9.78216290337163	1.376406487561	M
99	12:59:50	0.434733996705445	9.98257818959055	1.33622205119508	M
100	12:59:50	0.451135355089146	10.1364092477613	1.30292737944215	M
101	12:59:50	0.465542639070462	10.2386123284164	1.28096197041755	M
102	12:59:50	0.47842511197156	10.2888146042243	1.27224284264798	M
103	12:59:50	0.490734346197247	10.2859168469563	1.27535548475709	M
104	12:59:50	0.502413624072795	10.2295558193697	1.28839292861301	M
105	12:59:50	0.508974042691776	10.1231118046775	1.31373880965738	M
106	12:59:50	0.513449006602408	9.9702029798796	1.34957519779374	M
107	12:59:50	0.515533557084308	9.77744298065706	1.39235781640353	M
108	12:59:50	0.515425243996644	9.55334079576354	1.4387011659132	M
109	12:59:50	0.514199701268875	9.30630103370829	1.48809594972905	M
110	12:59:50	0.513213592896759	9.0446912368527	1.53851932181562	M
111	12:59:50	0.515166064341393	8.77545122771473	1.58779765763777	M
112	12:59:50	0.517577939704737	8.50329731104352	1.6370783126045	M
113	12:59:50	0.521796254747962	8.23103614437454	1.68754121306777	M
114	12:59:50	0.529156051350639	7.96165642941216	1.73489245707047	M
115	12:59:50	0.536591964267077	7.69835589395554	1.78000421013547	M
116	12:59:50	0.54417943072483	7.44412492439508	1.82413857028462	M
117	12:59:50	0.549527765009194	7.20492941603178	1.86766773228002	M
118	12:59:50	0.553697756189241	6.99062516875279	1.90598078597346	M
119	12:59:50	0.554653092050337	6.81421015012012	1.93609352018439	M
120	12:59:50	0.554127300504135	6.68724092806592	1.96266884218912	M
121	12:59:50	0.551712760842089	6.61999071401161	1.98549058018415	M
122	12:59:50	0.546039871681327	6.62344321803245	1.99702435981637	M
123	12:59:50	0.540445214116103	6.70323761179633	1.99734624609756	M
124	12:59:50	0.535474253466028	6.85839524935681	1.98860983357722	M
125	12:59:50	0.530417477529728	7.08165015091822	1.97468848938257	M
126	12:59:50	0.525193164479508	7.36283017185647	1.95505281217669	M
127	12:59:50	0.521268327393867	7.68988754397676	1.93089633851743	M
128	12:59:50	0.518973041569598	8.04791567526027	1.89809485076484	M
129	12:59:50	0.520174885068474	8.41997722357965	1.85689135002563	M
130	12:59:50	0.52226795758595	8.78947652878145	1.81087650117284	M
131	12:59:50	0.525036280869237	9.14211448243786	1.76328256796805	M
132	12:59:50	0.52783051224896	9.46772067659371	1.7163116959693	M
133	12:59:50	0.533828968323189	9.7575696287549	1.67102674168099	M
134	12:59:50	0.542059289775722	10.0065502766938	1.62991225647272	M
135	12:59:50	0.550956669876398	10.2134063857266	1.59640664556372	M
136	12:59:50	0.560878612454602	10.3787703944157	1.57029039671011	M
137	12:59:50	0.570461026553085	10.5055311969457	1.55381607164426	M
138	12:59:50	0.579795617815451	10.5975512218625	1.54716565027795	M
139	12:59:50	0.588175263089158	10.6571807163058	1.55213206886528	M
140	12:59:50	0.596700379595991	10.6843772317342	1.56887295804982	M
141	12:59:50	0.603083799305702	10.6778295795541	1.59833285572812	M
142	12:59:50	0.609487813060278	10.6358686495274	1.63881899964578	M
143	12:59:50	0.61531287319298	10.5573233672224	1.68810782561423	M
144	12:59:50	0.619407072629947	10.4413943801056	1.74610378342755	M
145	12:59:50	0.618998502492534	10.2911067807355	1.80927132075319	M
146	12:59:50	0.616344843858241	10.1115740228908	1.87502724633537	M
147	12:59:50	0.609289091078742	9.9110903579021	1.94036731741699	M
148	12:59:50	0.602574190605605	9.69780303091376	2.00352620621743	M
149	12:59:50	0.595814898018672	9.47995848870658	2.06205525263025	M
150	12:59:50	0.586645263746329	9.26810223562515	2.11517841490972	M
151	12:59:50	0.581530289038327	9.0686592691533	2.16521654623735	M
152	12:59:50	0.577392739147281	8.88738275646998	2.21212016174529	M
153	12:59:50	0.578697087175147	8.72457834511216	2.25736695645613	M
154	12:59:50	0.580711466510693	8.58027131564032	2.29997404485355	M
155	12:59:50	0.580002028266281	8.45693145177375	2.33809034106897	M
156	12:59:50	0.58019540288165	8.3564712367123	2.37285094559266	M
157	12:59:50	0.579624350528935	8.28170409155024	2.40454773271399	M
158	12:59:50	0.57808862555494	8.23479954643706	2.43466022598657	M
159	12:59:50	0.573889893962248	8.21919147970164	2.46449750867717	M
160	12:59:50	0.565058136099287	8.24036560050584	2.49040198149797	M
161	12:59:50	0.553744504788987	8.3030211525685	2.51114400552816	M
162	12:59:50	0.542360909071625	8.41079406463504	2.52798515053867	M
163	12:59:50	0.532897145619115	8.56378667256489	2.54012963130014	M
164	12:59:50	0.524949383370435	8.757617454131	2.54649460407754	M
165	12:59:50	0.516898332286195	8.98849379653544	2.54849590129158	M
166	12:59:50	0.510288296589291	9.2498037784593	2.54606875777148	M
167	12:59:50	0.506383092431017	9.53147157348224	2.54110955883449	M
168	12:59:50	0.503985734842763	9.82369076030491	2.53643502394227	M
169	12:59:50	0.500751645218465	10.1178166962492	2.53118945224197	M
170	12:59:50	0.498578349024504	10.4053758214732	2.52260226670476	M
171	12:59:50	0.500343879272046	10.6801726496532	2.5162714369678	M
172	12:59:50	0.50348535224473	10.9389177586268	2.51129149190212	M
173	12:59:50	0.506001085592709	11.1834659017185	2.50682306467768	M
174	12:59:50	0.511182697379322	11.4145073553614	2.49589881583769	M
175	12:59:50	0.522262585725801	11.6312503551467	2.48315253234673	M
176	12:59:50	0.531955001235104	11.8349604694279	2.47191491471693	M
177	12:59:50	0.539656708495317	12.0275267490411	2.46323998627823	M
178	12:59:50	0.549926455392901	12.209172694757	2.45456648921963	M
179	12:59:50	0.5600434655712	12.3783189816752	2.4474539742557	M
180	12:59:50	0.567824027191523	12.5336255572759	2.43860898220686	M
181	12:59:50	0.574031446041939	12.6722794371218	2.42486442963313	M
182	12:59:50	0.578448163641307	12.7911757809828	2.40673763098515	M
183	12:59:50	0.579336727560924	12.8840059659254	2.38817890653108	M
184	12:59:50	0.579439678114124	12.9486654636684	2.37249212146216	M
185	12:59:50	0.576067610303686	12.9852181414099	2.36208985849396	M
186	12:59:50	0.576099104721575	12.9897032745171	2.35390466047374	M
187	12:59:50	0.57784981741366	12.9566046960614	2.34972158812486	M
188	12:59:50	0.575902213564942	12.8871586228307	2.34795002402095	M
189	12:59:50	0.572092513770282	12.7829229274842	2.3509556726574	M
190	12:59:50	0.570179022273707	12.6460617256915	2.3593438517732	M
191	12:59:50	0.566804812731861	12.482127420436	2.3737090215475	M
192	12:59:50	0.5644738314962	12.2979260490377	2.38989978199924	M
193	12:59:50	0.563644990808931	12.0970297955986	2.4084203399575	M
194	12:59:50	0.563432445874392	11.8843323486892	2.43124309395029	M
195	12:59:50	0.563594449980658	11.6631181757238	2.45426497088161	M
196	12:59:50	0.565091428977648	11.4357324054911	2.47709578663482	M
197	12:59:50	0.566595503586112	11.2008232242099	2.50041452635858	M
198	12:59:50	0.563980180364523	10.9636125834508	2.52550783742597	M
199	12:59:50	0.560447665563878	10.7295653672458	2.54850386273986	M
200	12:59:50	0.55345461910079	10.5087485196859	2.56755789878242	M
201	12:59:50	0.545068980442843	10.3082489012441	2.58363699309713	M
202	12:59:50	0.537792982349156	10.1334349743806	2.59649989842095	M
203	12:59:50	0.533697960895486	9.98488278248673	2.60360204380393	M
204	12:59:50	0.528239209377721	9.86618133930246	2.60664827241805	M
205	12:59:50	0.522462734556255	9.78186254554827	2.60649302337451	M
206	12:59:50	0.514394695466429	9.74039296178547	2.60313435544537	M
207	12:59:50	0.512779881162473	9.74016326403208	2.59175726556327	M
208	12:59:50	0.508001475833486	9.78197953177168	2.57692786557948	M
209	12:59:50	0.507590423239052	9.85975226823169	2.556934074551	M
210	12:59:50	0.504505618927084	9.96998459318769	2.53497114973721	M
211	12:59:50	0.505207365994608	10.1036909122805	2.51234485220481	M
212	12:59:50	0.505817162753905	10.2524611653788	2.48879822918613	M
213	12:59:50	0.507236390947061	10.4060528937707	2.4595139687548	M
214	12:59:50	0.507301891122042	10.5578015958863	2.42469236399177	M
215	12:59:50	0.512748907883771	10.6957507455251	2.38828660432537	M
216	12:59:50	0.517707129822451	10.8095331002962	2.35362690280342	M
217	12:59:50	0.521439210247944	10.8941854903843	2.32290565025788	M
218	12:59:50	0.528818340922476	10.9401984696622	2.2967430674762	M
219	12:59:50	0.535589325439744	10.946229203196	2.2759486472458	M
220	12:59:50	0.539131370202106	10.914559829219	2.25950343376592	M
221	12:59:50	0.542558475558165	10.8505883860436	2.24786155058536	M
222	12:59:50	0.545210636264554	10.762824076626	2.23915749588992	M
223	12:59:50	0.550027186805343	10.6566907174038	2.23658902700071	M
224	12:59:50	0.554121334940282	10.535664364225	2.23678475169695	M
225	12:59:50	0.558798525746087	10.4046547246509	2.23731942549315	M
226	12:59:50	0.565033734569008	10.26229539626	2.24612997773949	M
227	12:59:50	0.570134219254554	10.1086479752499	2.26554015954253	M
228	12:59:50	0.57246984638931	9.94354776497805	2.29110655579351	M
229	12:59:50	0.572703517201745	9.77198953757626	2.32064064327073	M
230	12:59:50	0.570279936091925	9.60163457125921	2.34944473620896	M
231	12:59:50	0.565904604432267	9.44196705353286	2.37414378244031	M
232	12:59:50	0.562938174200686	9.29894419114342	2.39680378589905	M
233	12:59:50	0.564586204048593	9.17416962018907	2.41576050865975	M
234	12:59:50	0.568428003960044	9.06743916384334	2.4325539255071	M
235	12:59:50	0.573431730019363	8.97640838308953	2.45105130850009	M
236	12:59:50	0.579961639695247	8.89910691530336	2.47300141449616	M
237	12:59:50	0.587021941622287	8.83463149089989	2.49421337347068	M
238	12:59:50	0.59281598569961	8.78395351763658	2.51500411975806	M
239	12:59:50	0.59841393459795	8.74731715041818	2.53011766574205	M
240	12:59:50	0.60317612341753	8.72473388321386	2.53629190954038	M
241	12:59:50	0.600798436845503	8.72040354243426	2.53878282379569	M
242	12:59:50	0.596796215829993	8.73951035719965	2.5373643436645	M
243	12:59:50	0.591082674072756	8.78721045042168	2.5313362705101	M
244	12:59:50	0.586921771398029	8.86683754756452	2.52332256600301	M
245	12:59:50	0.583578514169259	8.9793694877146	2.51126784770163	M
246	12:59:50	0.580148416614232	9.12520885185649	2.49516856745191	M
247	12:59:50	0.579366805832022	9.30069638521761	2.47436080966378	M
248	12:59:50	0.580532925595095	9.49835807863654	2.44694308883554	M
249	12:59:50	0.581524987855208	9.71001006436142	2.41300621567786	M
250	12:59:50	0.584418653535289	9.92630261779279	2.3723411840627	M
251	12:59:50	0.586752390451032	10.1387239813499	2.32609075325964	M
252	12:59:50	0.588982621984724	10.3385091197909	2.27761268711342	M
253	12:59:50	0.591130559352162	10.5181309941453	2.22981539731432	M
254	12:59:50	0.5959583592836	10.67011110064	2.18455760649611	M
255	12:59:50	0.604694327077739	10.7857709905227	2.14252609963099	M
256	12:59:50	0.612275660875067	10.8604636650559	2.10619967536319	M
257	12:59:50	0.618272780332435	10.8939633306708	2.07710426433051	M
258	12:59:50	0.620980069647972	10.8920342213932	2.05637502947687	M
259	12:59:50	0.624284595757416	10.8601368062285	2.04329174978611	M
260	12:59:50	0.628698957291962	10.8053619735759	2.03671199071666	M
261	12:59:50	0.633062275846539	10.7318274501596	2.03715227081826	M
262	12:59:50	0.63718187741021	10.6450955442824	2.04570681049363	M
263	12:59:50	0.64161828979542	10.5474200230625	2.05832809849822	M
264	12:59:50	0.647530093895257	10.4390013346153	2.07338399410239	M
265	12:59:50	0.652793890749599	10.32025466835	2.0960335036683	M
266	12:59:50	0.655266391096018	10.1893359895579	2.12741453593323	M
267	12:59:50	0.653683097073804	10.0491122376506	2.16525003573929	M
268	12:59:50	0.65109787989211	9.9017921526863	2.20418874274074	M
269	12:59:50	0.646556296388799	9.75248513834294	2.2381838171761	M
270	12:59:50	0.640083870942707	9.60684915357788	2.26907578413084	M
271	12:59:50	0.634588647531612	9.469219749821	2.29595457242189	M
272	12:59:50	0.626219168813124	9.34636672135221	2.32251021537043	M
273	12:59:50	0.615721246283576	9.24736911396966	2.34826537989214	M
274	12:59:50	0.607896393805927	9.17905978246138	2.37021559207174	M
275	12:59:50	0.602352724685462	9.14629362146219	2.38909072512954	M
276	12:59:50	0.599398150981466	9.15113752273454	2.40778260075531	M
277	12:59:50	0.598769665418181	9.19258109401271	2.4242240626848	M
278	12:59:50	0.597228651636875	9.26966202242563	2.43828484480382	M
279	12:59:50	0.593936066193155	9.38144939228475	2.44878423500316	M
280	12:59:50	0.588664257960342	9.52720519879781	2.45463871891568	M
281	12:59:50	0.583280445840592	9.70329247678333	2.45401487151158	M
282	12:59:50	0.580805954687105	9.90226292420071	2.44673133753994	M
283	12:59:50	0.578956243597044	10.1151950678175	2.43636827675949	M
284	12:59:50	0.576060481026081	10.3333573619613	2.4249692210255	M
285	12:59:50	0.57520688947543	10.5459407057882	2.41095190072324	M
286	12:59:50	0.575297092379233	10.7425220642082	2.39752033422555	M
287	12:59:50	0.573441639750725	10.91612434429	2.38816111435137	M
288	12:59:50	0.570993771332052	11.06241427673	2.3850099450736	M
289	12:59:50	0.568576478057262	11.180165920504	2.38929908812187	M
290	12:59:50	0.565615653071943	11.270433614551	2.39694420844541	M
291	12:59:50	0.562359978038978	11.3374539447797	2.40836912868439	M
292	12:59:50	0.557982823428284	11.3876167032439	2.42233860556281	M
293	12:59:50	0.553261220072399	11.428531519841	2.43508648971654	M
294	12:59:50	0.552156261755674	11.4651506270088	2.4489592320004	M
295	12:59:50	0.550757231568502	11.5013546436931	2.46279539430299	M
296	12:59:50	0.548443753962975	11.5395782392599	2.47336799651811	M
297	12:59:50	0.548667174004824	11.5845310781231	2.48206855547948	M
298	12:59:50	0.548037857109342	11.6333989661191	2.48863776227076	M
299	12:59:50	0.544255428540681	11.6876517265189	2.4926184103669	M
300	12:59:50	0.536868464151136	11.7431292106874	2.49753562587203	M
301	12:59:50	0.531180200274822	11.7995081722757	2.50460323216293	M
302	12:59:50	0.529453570202336	11.84993018425	2.51212987437135	M
303	12:59:50	0.529154354229463	11.889136117044	2.52013921688862	M
304	12:59:50	0.5274385139521	11.913409650054	2.52917874022379	M
305	12:59:50	0.522416291476443	11.9235882527031	2.53874624295143	M
306	12:59:50	0.521911444020918	11.9194524895232	2.55188782098665	M
307	12:59:50	0.523020916225154	11.9030505556349	2.56747890304867	M
308	12:59:50	0.526200338921404	11.8759746147422	2.58296531298816	M
309	12:59:50	0.531344578781039	11.8400500488807	2.59999652517076	M
310	12:59:50	0.536625731959436	11.7976144186018	2.61929908593883	M
311	12:59:50	0.541936792351285	11.7500458318255	2.6394681831763	M
312	12:59:50	0.547914720153137	11.7016227105475	2.66206330878888	M
313	12:59:50	0.554246509322341	11.6508901256513	2.68944977458215	M
314	12:59:50	0.559940956365937	11.5997588858562	2.72261474689314	M
315	12:59:50	0.561048559724557	11.5495610812706	2.75751522026625	M
316	12:59:50	0.560774991008872	11.5055969879881	2.79046658464136	M
317	12:59:50	0.558754498773835	11.4691181112586	2.82175614467303	M
318	12:59:50	0.557772373464301	11.4430682126779	2.85028522256984	M
319	12:59:50	0.559952338247641	11.4254735030982	2.87736337990182	M
320	12:59:50	0.562871830676398	11.4127352256153	2.90611830626353	M
321	12:59:50	0.565844425086083	11.4010590994872	2.94125381087726	M
322	12:59:50	0.571442306960204	11.3853759823732	2.98155923301886	M
323	12:59:50	0.579106825205851	11.365955793509	3.02027422264933	M
324	12:59:50	0.588311231869663	11.3437430127802	3.05992367388469	M
325	12:59:50	0.599055088648782	11.3207107422635	3.10207334697296	M
326	12:59:50	0.609302916475049	11.2998749355911	3.147657023883	M
327	12:59:50	0.621834287784133	11.2826076653405	3.19528218785133	M
328	12:59:50	0.633906049302458	11.2701876705759	3.24481300847984	M
329	12:59:50	0.645580028888751	11.2623303636503	3.29705581087127	M
330	12:59:50	0.656407168778648	11.257251418086	3.35467658798877	M
331	12:59:50	0.669836161158831	11.2543592594159	3.41521899883448	M
332	12:59:50	0.684814538003539	11.2534361321332	3.47798656265374	M
333	12:59:50	0.699670500132741	11.2534361321332	3.54281785447686	M
334	12:59:50	0.713781436015255	11.2534361321332	3.61024588220802	M
1	13:18:44	0.882554839882486	4.43019961852736	2.31385850701399	M
2	13:18:44	0.863282064507308	4.42121062832342	2.28551933592783	M
3	13:18:44	0.843955303674312	4.40601597364331	2.25800369408467	M
4	13:18:44	0.824333329727726	4.3835065826345	2.22895163348153	M
5	13:18:44	0.807490459200603	4.35554094114612	2.20110638227688	M
6	13:18:44	0.790398375883959	4.32276365419161	2.17329469092436	M
7	13:18:44	0.775580605353177	4.28727251991286	2.14680107818587	M
8	13:18:44	0.762191711447979	4.25313058699119	2.12184801503312	M
9	13:18:44	0.749170878104588	4.22355508783773	2.09722538693389	M
10	13:18:44	0.735624218198395	4.20006014480745	2.07318799304356	M
11	13:18:44	0.723270319106211	4.18311949387057	2.05033235525365	M
12	13:18:44	0.710326469519474	4.17194052450415	2.0277966531435	M
13	13:18:44	0.698917722768567	4.16544513947789	2.00634523300453	M
14	13:18:44	0.688259220352332	4.16253160228244	1.98567038153365	M
15	13:18:44	0.678289727844967	4.16293570692606	1.96678265408255	M
16	13:18:44	0.666513784553628	4.16516073399335	1.94789077655807	M
17	13:18:44	0.654621230483705	4.16758318093352	1.9298084708074	M
18	13:18:44	0.643069823969373	4.1712490383577	1.91441515228542	M
19	13:18:44	0.629380705614654	4.17567166932459	1.89996874734823	M
20	13:18:44	0.613454747067785	4.17929018973318	1.88444050460608	M
21	13:18:44	0.596382506534187	4.1808638784347	1.86719739229681	M
22	13:18:44	0.578919120689583	4.17929273083377	1.8489693807362	M
23	13:18:44	0.560900415403661	4.17194279443043	1.8283727688029	M
24	13:18:44	0.544121426246017	4.15568542360944	1.80551449221545	M
25	13:18:44	0.529860602139846	4.12664806592469	1.78157694192533	M
26	13:18:44	0.51718088015703	4.08227178664038	1.75696112264899	M
27	13:18:44	0.506238863976285	4.0232412557663	1.73300201491516	M
28	13:18:44	0.49733730425135	3.95146831651223	1.70991932061136	M
29	13:18:44	0.48916294279105	3.8720753559816	1.68775476432449	M
30	13:18:44	0.482899161005691	3.79287756866736	1.66638092790934	M
31	13:18:44	0.478402924217651	3.7232946989998	1.64548704722948	M
32	13:18:44	0.476445999248603	3.67417164711993	1.62593734679415	M
33	13:18:44	0.474572312930285	3.65540505116738	1.60789657991427	M
34	13:18:44	0.471773594534497	3.6743712713878	1.58973136661513	M
35	13:18:44	0.469467815084272	3.73629624896099	1.57015372419391	M
36	13:18:44	0.467650277237168	3.84260937385001	1.54829841648824	M
37	13:18:44	0.464933142935627	3.99323470008964	1.52677813060706	M
38	13:18:44	0.461980285834796	4.18643175269823	1.50596303596735	M
39	13:18:44	0.459521815586594	4.41638539192403	1.48271618261891	M
40	13:18:44	0.458199100282836	4.67624739935774	1.45646367125995	M
41	13:18:44	0.455729890040142	4.95924867394246	1.4290885533444	M
42	13:18:44	0.452970338759615	5.25739021663791	1.3997384113112	M
43	13:18:44	0.450626402321258	5.56321484215737	1.36766340277862	M
44	13:18:44	0.4478110958038	5.87076701206921	1.33389774694315	M
45	13:18:44	0.445828559650456	6.17302116390346	1.29800467321963	M
46	13:18:44	0.443922509802105	6.4615918812627	1.2596086161979	M
47	13:18:44	0.443773787284693	6.72871596294568	1.22066236183475	M
48	13:18:44	0.442221359087279	6.96855811054195	1.18389176701251	M
49	13:18:44	0.44145914540306	7.17688991834207	1.1513642424967	M
50	13:18:44	0.441624366814151	7.35040528814568	1.1224023746077	M
51	13:18:44	0.441874162066532	7.48812347721377	1.09896909540169	M
52	13:18:44	0.443112930463556	7.58991840601729	1.08179978264522	M
53	13:18:44	0.445427471128578	7.65763001587306	1.07071972531377	M
54	13:18:44	0.449107071888208	7.69461751226141	1.0667901624148	M
55	13:18:44	0.452872979008463	7.70446271001424	1.07288472954927	M
56	13:18:44	0.458303043150763	7.69165581263228	1.08459509177803	M
57	13:18:44	0.464020204730236	7.66092905593049	1.10309231875669	M
58	13:18:44	0.469504729998336	7.61748602492975	1.12776186165343	M
59	13:18:44	0.4745737970727	7.5652808077427	1.15690769532405	M
60	13:18:44	0.479287808828891	7.50754963353557	1.18850878776726	M
61	13:18:44	0.482763365888506	7.44627530312975	1.22232226855277	M
62	13:18:44	0.484802154014398	7.38511695980504	1.25473668157905	M
63	13:18:44	0.485330065663565	7.32760578224566	1.28534415566416	M
64	13:18:44	0.483535750265686	7.27598551400427	1.31618656375151	M
65	13:18:44	0.481557665174172	7.22954373387422	1.34948865786267	M
66	13:18:44	0.479800955286669	7.18702296503914	1.38537856739593	M
67	13:18:44	0.478010710709499	7.14780619560995	1.42308315589779	M
68	13:18:44	0.476617752892189	7.10950998944372	1.46266996362816	M
69	13:18:44	0.477604115782098	7.07099642271158	1.50354709261134	M
70	13:18:44	0.483087654444822	7.03271236508362	1.54245427799335	M
71	13:18:44	0.490474336177745	6.99795425320858	1.57895177079606	M
72	13:18:44	0.500010757688272	6.9695635544846	1.6121221793028	M
73	13:18:44	0.510521502705812	6.95049494784364	1.64210241230564	M
74	13:18:44	0.521057911024293	6.94232140281621	1.66990068450193	M
75	13:18:44	0.530722663771767	6.9468215012335	1.69566147399768	M
76	13:18:44	0.540005898671487	6.966447878338	1.7187623372939	M
77	13:18:44	0.547953864755054	7.00136738284744	1.74075189768674	M
78	13:18:44	0.555868474641259	7.0492783978291	1.76177010296463	M
79	13:18:44	0.562754487409918	7.10719306545137	1.78158458415535	M
80	13:18:44	0.567458772599384	7.17183016388425	1.80115343155435	M
81	13:18:44	0.573003483933562	7.24043713114063	1.82000883022583	M
82	13:18:44	0.578496129114102	7.30957217101658	1.84062336672254	M
83	13:18:44	0.583506280171859	7.37716284644405	1.86444352503931	M
84	13:18:44	0.59061114363344	7.44138455476056	1.88825077788942	M
85	13:18:44	0.60174083512838	7.50128999530747	1.90838312888162	M
86	13:18:44	0.61212401115787	7.55825940176705	1.92561412229969	M
87	13:18:44	0.623343601876204	7.61629981437181	1.94194712579926	M
88	13:18:44	0.633886462941906	7.6817695962584	1.95767390926068	M
89	13:18:44	0.647631038397952	7.75642359016061	1.97115837029905	M
90	13:18:44	0.66059871245894	7.84135713317535	1.98223689048509	M
91	13:18:44	0.672704560686933	7.93781256329475	1.99081395396456	M
92	13:18:44	0.684645768906082	8.04664766595382	1.99568812445733	M
93	13:18:44	0.694647903229399	8.16760032384054	2.00065719002532	M
94	13:18:44	0.704548830370188	8.29999053794641	2.00409788955031	M
95	13:18:44	0.713847003958831	8.44270002013574	2.00611225299084	M
96	13:18:44	0.720373409199007	8.59753891413118	2.00790051088195	M
97	13:18:44	0.727035403779623	8.76503279514686	2.0059568764308	M
98	13:18:44	0.732267738235818	8.94577720547522	2.00008549819751	M
99	13:18:44	0.738003109969057	9.13867454940814	1.98987589146685	M
100	13:18:44	0.745435201232139	9.34014259098864	1.97256510527004	M
101	13:18:44	0.750351504115904	9.54616180985845	1.95208761934525	M
102	13:18:44	0.752762781113014	9.75444741797299	1.93139938812872	M
103	13:18:44	0.75292642670075	9.9645475792933	1.90957515955775	M
104	13:18:44	0.757232406458156	10.171700102736	1.8855791629099	M
105	13:18:44	0.762383587604691	10.3693389119075	1.85838582928842	M
106	13:18:44	0.765693341681903	10.5518078702183	1.82959964792848	M
107	13:18:44	0.767714311528058	10.7151319175267	1.80128979478595	M
108	13:18:44	0.76644001659882	10.8585187318529	1.77560619383916	M
109	13:18:44	0.763720823212907	10.9807275737995	1.75454740788045	M
110	13:18:44	0.759842042585826	11.0779378541315	1.73590006051616	M
111	13:18:44	0.759709618801816	11.1451162151859	1.72165743323113	M
112	13:18:44	0.759072020496079	11.1735524646372	1.71668975234315	M
113	13:18:44	0.757669039158919	11.1597519672258	1.72136543636876	M
114	13:18:44	0.754825270973356	11.0994462870902	1.73628978209284	M
115	13:18:44	0.752814129848796	10.9930144223502	1.75819218758929	M
116	13:18:44	0.749428334465678	10.8396355704424	1.78910012042367	M
117	13:18:44	0.744270313595806	10.6444189893108	1.82619825224426	M
118	13:18:44	0.737772641739988	10.4152364495483	1.86888191775189	M
119	13:18:44	0.731002119695969	10.1586748609255	1.91504485516658	M
120	13:18:44	0.72340004610174	9.88337100689841	1.96308329950616	M
121	13:18:44	0.715678089367	9.59614143757792	2.01321687656844	M
122	13:18:44	0.708231967719617	9.30301962429404	2.06333872132037	M
123	13:18:44	0.700961318975591	9.00872940930074	2.1132105384935	M
124	13:18:44	0.694974839040954	8.71649837979105	2.1615760940573	M
125	13:18:44	0.688457882952908	8.42887430858949	2.20837724768664	M
126	13:18:44	0.681930646107066	8.14778551985753	2.2525942095504	M
127	13:18:44	0.67411231623521	7.8753791374384	2.29417796225576	M
128	13:18:44	0.665890899547366	7.61511065330636	2.33213491738793	M
129	13:18:44	0.658912317080201	7.3697914468457	2.36660929232098	M
130	13:18:44	0.652169943592159	7.14074627122404	2.3991677778138	M
131	13:18:44	0.645010274694132	6.92852954035703	2.43065026970151	M
132	13:18:44	0.638863182423279	6.73325050895925	2.46109262117459	M
133	13:18:44	0.632785837885931	6.55621141124201	2.49033207914125	M
134	13:18:44	0.627932795063293	6.39897428674315	2.51690747666655	M
135	13:18:44	0.624137239354455	6.26078506282559	2.54271059509335	M
136	13:18:44	0.620666579739074	6.14095398798102	2.56899854941571	M
137	13:18:44	0.616516220579767	6.03953604612142	2.5946443651491	M
138	13:18:44	0.612649885925885	5.95551286826752	2.62188606100647	M
139	13:18:44	0.611712966664105	5.88804069144397	2.64841470999162	M
140	13:18:44	0.611440270338812	5.83735856664639	2.6739704886367	M
141	13:18:44	0.612568342114576	5.80225414631245	2.69945791271137	M
142	13:18:44	0.614120828526439	5.7800631133319	2.72747485568612	M
143	13:18:44	0.615730252615543	5.76802699695485	2.75866922498874	M
144	13:18:44	0.618546681119542	5.76331230308579	2.79260407148955	M
145	13:18:44	0.622933484128924	5.76253428644898	2.82983570514262	M
146	13:18:44	0.627451852422957	5.76253428644898	2.86993920494843	M
147	13:18:44	0.632669267260549	5.76253428644898	2.91034907399439	M
1	13:22:09	0.812570620490305	17.2755875859549	2.82125651616438	M
2	13:22:09	0.787717275539898	17.2740412541478	2.68936840654084	M
3	13:22:09	0.762204465264407	17.2654383926386	2.55572305778619	M
4	13:22:09	0.737203757416496	17.2468398427074	2.42081003385231	M
5	13:22:09	0.713231618707415	17.2113051869985	2.28533288229527	M
6	13:22:09	0.689539408312534	17.1525758123962	2.14953860614319	M
7	13:22:09	0.664423851343933	17.061167576986	2.01212676551454	M
8	13:22:09	0.638712472481946	16.9263462167711	1.87359371756526	M
9	13:22:09	0.614054858673067	16.7371083153572	1.73524287982979	M
10	13:22:09	0.593926323124342	16.4854799823966	1.60400525550885	M
11	13:22:09	0.577641494746525	16.1704687006902	1.4842001146867	M
12	13:22:09	0.566372945137742	15.7899737225874	1.38103587589172	M
13	13:22:09	0.55918867178261	15.350507068172	1.2967312585883	M
14	13:22:09	0.554438707589036	14.8529629533774	1.2320631844593	M
15	13:22:09	0.55210425203877	14.3052348813293	1.18785375825478	M
16	13:22:09	0.553598917688257	13.7122195519216	1.16646421668219	M
17	13:22:09	0.559608252212206	13.0841506355017	1.16655265830566	M
18	13:22:09	0.568913435128755	12.4315439849763	1.1829470301328	M
19	13:22:09	0.578398228144762	11.7645391286867	1.2090685871364	M
20	13:22:09	0.588360848444218	11.0916452857113	1.24069592926712	M
21	13:22:09	0.596589871861734	10.4202617422213	1.27491370613858	M
22	13:22:09	0.6060194176097	9.75830005649037	1.30891700873814	M
23	13:22:09	0.613336005505139	9.11032116722567	1.34185903024163	M
24	13:22:09	0.617547917198334	8.47732730308321	1.37503261759167	M
25	13:22:09	0.622546954341028	7.85908299803482	1.40743789806158	M
26	13:22:09	0.626313660589425	7.25408110445424	1.44028535804541	M
27	13:22:09	0.631338814837928	6.66523212198945	1.47357954060851	M
28	13:22:09	0.640749519429395	6.10136605933458	1.50308559044387	M
29	13:22:09	0.648872082223453	5.57279940424918	1.53218984727742	M
30	13:22:09	0.661722684801571	5.09659763195997	1.55679852212802	M
31	13:22:09	0.673691697971706	4.6937990879031	1.57680258929265	M
32	13:22:09	0.686583951251411	4.3874088574465	1.59172960634022	M
33	13:22:09	0.699608197442683	4.19921428050534	1.60145387523338	M
34	13:22:09	0.712729668023578	4.14250161375949	1.6069624502458	M
35	13:22:09	0.72695546914787	4.21405236441124	1.60884033592523	M
36	13:22:09	0.740024337605866	4.39419018022661	1.60868549023729	M
37	13:22:09	0.750301173615636	4.6570359344115	1.60953555909772	M
38	13:22:09	0.758453098827475	4.97848067310701	1.61242225176906	M
39	13:22:09	0.766500261093237	5.34017827590053	1.6139036899394	M
40	13:22:09	0.772737021802372	5.73001069371602	1.61350835265889	M
41	13:22:09	0.779093724932373	6.13891859776622	1.61012250446977	M
[truncated: 2,859 more rows]

## Sheet: Fig. 4
date(dd/mm/yyyy)	hour	minute	captured_species	specimen_ID	marked
2019-07-09	9	5	menelaus	1	new
2019-07-09	9	36	menelaus	2	new
2019-07-09	10	13	helenor	3	new
2019-07-09	10	23	menelaus	4	new
2019-07-09	10	33	helenor	5	new
2019-07-09	10	39	helenor	6	new
2019-07-09	10	46	helenor	7	new
2019-07-09	10	46	menelaus	8	new
2019-07-09	10	52	menelaus	9	new
2019-07-09	11	7	helenor	10	new
2019-07-09	11	15	menelaus	11	new
2019-07-09	11	23	helenor	7	marked
2019-07-09	11	35	helenor	12	new
2019-07-09	11	51	helenor	13	new
2019-07-09	11	52	helenor	14	new
2019-07-09	11	52	helenor	6	marked
2019-07-09	12	4	deidamia	15	new
2019-07-09	12	9	helenor	16	new
2019-07-09	12	11	helenor	17	new
2019-07-09	12	18	achilles	18	new
2019-07-09	12	18	achilles	19	new
2019-07-09	12	27	helenor	20	new
2019-07-09	12	27	achilles	21	new
2019-07-09	12	31	achilles	22	new
2019-07-09	12	32	achilles	23	new
2019-07-09	12	33	achilles	24	new
2019-07-09	12	45	achilles	25	new
2019-07-09	12	45	helenor	26	new
2019-07-09	12	50	helenor	27	new
2019-07-09	12	52	deidamia	28	new
2019-07-09	13	20	achilles	29	new
2019-07-10	9	16	menelaus	30	new
2019-07-10	9	18	menelaus	2	marked
2019-07-10	10	7	menelaus	31	new
2019-07-10	10	37	helenor	32	new
2019-07-10	10	58	helenor	33	new
2019-07-10	11	1	helenor	34	new
2019-07-10	11	9	cisseis	35	new
2019-07-10	11	24	helenor	36	new
2019-07-10	11	29	cisseis	39	new
2019-07-10	11	57	helenor	37	new
2019-07-10	12	8	helenor	38	new
2019-07-10	12	10	deidamia	40	new
2019-07-10	12	20	achilles	41	new
2019-07-10	12	21	achilles	18	marked
2019-07-10	12	27	achilles	42	new
2019-07-10	12	37	achilles	43	new
2019-07-10	12	48	deidamia	44	new
2019-07-10	13	3	achilles	21	marked
2019-07-11	10	3	menelaus	2	marked
2019-07-11	10	43	helenor	45	new
2019-07-11	10	46	helenor	46	new
2019-07-11	11	3	helenor	47	new
2019-07-11	11	6	cisseis	48	new
2019-07-11	11	12	menelaus	1	marked
2019-07-11	11	13	helenor	3	marked
2019-07-11	11	41	helenor	6	marked
2019-07-11	11	45	deidamia	49	new
2019-07-11	12	13	deidamia	50	new
2019-07-11	12	30	achilles	51	new
2019-07-11	12	31	deidamia	52	new
2019-07-11	12	38	achilles	42	new
2019-07-11	12	53	deidamia	53	new
2019-07-11	13	8	achilles	54	new
2019-07-11	13	10	achilles	55	new
2019-07-12	9	41	menelaus	56	new
2019-07-12	10	6	menelaus	57	new
2019-07-12	10	49	helenor	3	marked
2019-07-12	11	10	helenor	58	new
2019-07-12	11	21	helenor	59	new
2019-07-13	12	40	helenor	60	new
2019-07-13	12	41	achilles	61	new
2019-07-13	12	47	achilles	21	marked
2019-07-13	12	50	achilles	51	marked
2019-07-13	12	53	achilles	62	new
2019-07-13	13	1	achilles	63	new
2019-07-13	13	1	achilles	64	new
2019-07-13	13	25	achilles	65	new
2019-07-13	13	30	deidamia	66	new
2019-07-13	13	38	deidamia	67	new
2019-07-13	13	41	achilles	25	marked
2019-07-13	13	42	achilles	68	new
2019-07-13	14	1	achilles	69	new
2019-07-15	9	37	menelaus	70	new
2019-07-15	9	37	achilles	29	marked
2019-07-15	9	51	menelaus	71	new
2019-07-15	10	6	menelaus	72	new
2019-07-15	11	4	menelaus	73	new
2019-07-15	11	18	helenor	74	new
2019-07-15	13	3	deidamia	75	new
2019-07-15	13	13	achilles	76	new
2019-07-15	13	13	deidamia	28	marked
2019-07-15	13	16	deidamia	77	new
2019-07-15	13	25	achilles	63	marked
2019-07-15	13	29	helenor	7	marked
2019-07-15	13	45	cisseis	78	new
2019-07-15	13	56	deidamia	79	new
2019-07-15	14	40	achilles	68	marked
2019-07-16	10	35	achilles	80	new
2019-07-16	10	52	helenor	81	new
2019-07-16	13	26	helenor	82	new
2019-07-16	13	26	helenor	83	new
2019-07-16	13	40	helenor	84	new
2019-07-16	13	40	achilles	85	new
2019-07-18	9	19	menelaus	86	new
2019-07-18	9	42	menelaus	87	new
2019-07-18	10	18	menelaus	70	marked
2019-07-18	10	21	menelaus	88	new
2019-07-18	10	30	helenor	89	new
2019-07-18	10	31	helenor	45	marked
2019-07-18	10	33	helenor	90	new
2019-07-18	10	43	helenor	14	marked
2019-07-18	10	49	helenor	91	new
2019-07-18	11	17	helenor	92	new
2019-07-18	11	37	deidamia	77	marked
2019-07-18	11	40	achilles	93	new
2019-07-18	11	40	helenor	94	new
2019-07-18	11	47	helenor	95	new
2019-07-18	12	2	helenor	96	new
2019-07-18	12	2	achilles	51	marked
2019-07-18	12	8	achilles	97	new
2019-07-18	12	10	deidamia	50	marked
2019-07-18	12	20	achilles	65	marked
2019-07-18	12	25	deidamia	28	marked
2019-07-18	12	31	achilles	98	new
2019-07-18	12	37	achilles	99	new
2019-07-18	12	40	achilles	100	new
2019-07-18	13	1	achilles	65	marked
2019-07-18	13	12	achilles	101	new
2019-07-18	13	13	deidamia	102	new
2019-07-18	13	30	deidamia	77	marked
2019-07-18	13	41	deidamia	103	new
2019-07-18	13	55	achilles	104	new
2019-07-19	10	29	helenor	105	new
2019-07-19	10	47	helenor	89	marked
2019-07-19	11	19	helenor	106	new
2019-07-19	11	20	helenor	107	new
2019-07-19	11	22	helenor	32	marked
2019-07-19	11	23	cisseis	78	marked
2019-07-19	11	32	helenor	33	marked
2019-07-19	11	33	menelaus	108	new
2019-07-19	11	37	helenor	109	new
2019-07-19	11	38	helenor	110	new
2019-07-19	11	45	helenor	111	new
2019-07-19	11	59	deidamia	112	new
2019-07-19	12	9	deidamia	113	new
2019-07-19	12	22	achilles	104	marked
2019-07-19	12	25	achilles	114	new
2019-07-19	12	29	achilles	115	new
2019-07-19	12	35	achilles	116	new
2019-07-19	12	40	achilles	117	new
2019-07-19	12	52	achilles	97	marked
2019-07-19	12	53	achilles	118	new
2019-07-19	13	9	achilles	119	new
2019-07-19	13	21	achilles	65	marked
2019-07-19	13	24	deidamia	120	new
2019-07-19	13	34	achilles	121	new
2019-07-19	13	45	achilles	122	new
2019-07-19	13	49	deidamia	123	new
2019-07-20	9	16	menelaus	124	new
2019-07-20	10	18	helenor	125	new
2019-07-20	10	44	helenor	20	marked
2019-07-20	10	52	helenor	126	new
2019-07-20	12	42	achilles	114	marked
2019-07-20	12	43	deidamia	120	marked
2019-07-20	13	0	achilles	63	marked
2019-07-20	13	2	achilles	117	marked
2019-07-22	10	23	helenor	89	marked
2019-07-22	10	24	helenor	45	marked
2019-07-22	11	7	helenor	127	new
2019-07-22	11	21	helenor	12	marked
2019-07-22	11	46	cisseis	128	new
2019-07-22	11	50	deidamia	129	new
2019-07-22	11	57	achilles	93	marked
2019-07-22	12	0	achilles	130	new
2019-07-22	12	7	achilles	117	marked
2019-07-22	12	15	deidamia	28	marked
2019-07-22	12	28	achilles	131	new
2019-07-22	12	31	achilles	41	marked
2019-07-22	12	40	achilles	132	new
2019-07-22	12	43	deidamia	133	new
2019-07-22	12	46	achilles	134	new
2019-07-22	13	4	achilles	135	new
2019-07-22	13	8	achilles	136	new
2019-07-22	13	21	deidamia	137	new
2019-07-22	13	34	achilles	138	new
2019-07-22	13	39	achilles	139	new
2019-07-22	13	49	deidamia	140	new
2019-07-22	14	11	deidamia	103	marked
2019-07-23	9	2	menelaus	141	new
2019-07-23	9	25	menelaus	87	marked
2019-07-23	9	26	achilles	139	marked
2019-07-23	9	56	menelaus	142	new
2019-07-23	10	14	menelaus	71	marked
2019-07-23	10	18	cisseis	128	marked
2019-07-23	10	47	helenor	92	marked
2019-07-23	10	58	helenor	20	marked
2019-07-23	11	58	deidamia	143	new
2019-07-23	12	13	achilles	101	marked
2019-07-23	12	23	achilles	93	marked
2019-07-23	12	29	deidamia	103	marked
2019-07-23	12	32	achilles	117	marked
2019-07-23	12	57	achilles	41	marked
2019-07-23	13	26	deidamia	144	new
2019-07-23	13	31	deidamia	145	new
2019-07-23	13	55	helenor	146	new
2019-07-24	9	25	menelaus	147	new
2019-07-24	9	54	menelaus	148	new
2019-07-24	10	31	helenor	14	marked
2019-07-24	10	34	helenor	149	new
2019-07-24	10	45	cisseis	150	new
2019-07-24	10	50	helenor	151	new
2019-07-24	10	54	helenor	92	marked
2019-07-24	10	55	helenor	152	new
2019-07-24	11	13	cisseis	153	new
2019-07-24	11	16	helenor	154	new
2019-07-24	11	51	helenor	155	new
2019-07-24	12	0	achilles	156	new
2019-07-24	12	5	helenor	146	marked
2019-07-24	12	12	helenor	157	new
2019-07-24	12	24	achilles	158	new
2019-07-24	12	42	achilles	121	marked
2019-07-24	12	53	achilles	136	marked
2019-07-24	13	16	achilles	159	new
2019-07-24	13	26	achilles	160	new
2019-07-24	13	31	deidamia	161	new
2019-07-24	13	34	achilles	162	new
2019-07-26	9	54	helenor	74	marked
2019-07-26	10	22	menelaus	163	new
2019-07-26	11	13	helenor	5	marked
2019-07-26	11	25	helenor	164	new
2019-07-26	11	29	cisseis	165	new
2019-07-26	11	56	achilles	166	new
2019-07-26	12	15	helenor	10	marked
2019-07-26	12	33	achilles	121	marked
2019-07-26	12	41	deidamia	103	marked
2019-07-26	12	48	achilles	93	marked
2019-07-26	13	8	deidamia	167	new
2019-07-26	13	12	achilles	168	new
2019-07-29	12	18	achilles	62	marked
2019-07-29	12	24	helenor	12	marked
2019-07-29	12	31	achilles	169	new
2019-07-29	12	38	achilles	117	marked
2019-07-29	13	6	achilles	170	new
2019-07-29	13	29	achilles	171	new
2019-07-29	13	40	achilles	172	new
2019-07-30	9	49	menelaus	173	new
2019-07-30	10	43	helenor	174	new
2019-07-30	10	44	helenor	175	new
2019-07-30	10	49	helenor	176	new
2019-07-30	10	54	helenor	177	new
2019-07-30	11	1	helenor	178	new
2019-07-30	11	57	deidamia	179	new
2019-07-31	9	5	achilles	117	marked
2019-07-31	9	5	achilles	172	marked
2019-07-31	13	55	achilles	180	new
2019-08-17	10	32	helenor	181	new
2019-08-17	11	28	achilles	182	new
2019-08-17	11	36	cisseis	184	new
2019-08-17	11	56	achilles	183	new
2019-08-17	11	57	achilles	185	new
2019-08-17	11	57	achilles	61	marked
2019-08-17	12	2	achilles	186	new
2019-08-17	12	2	deidamia	187	new
2019-08-17	12	4	deidamia	188	new
2019-08-17	12	16	achilles	93	marked
2019-08-17	12	16	achilles	189	new
2019-08-17	12	17	achilles	190	new
2019-08-17	12	25	achilles	160	marked
2019-08-17	12	25	helenor	126	marked
2019-08-17	12	26	achilles	191	new
2019-08-17	12	41	achilles	192	new
2019-08-17	13	1	achilles	115	marked
2019-08-17	13	2	deidamia	193	new
2019-08-17	13	5	achilles	194	new
2019-08-17	13	23	achilles	195	new
2019-08-17	13	24	achilles	196	new
2019-09-02	9	5	menelaus	197	new
2019-09-02	9	24	menelaus	198	new
2019-09-02	9	46	helenor	199	new
2019-09-02	10	14	helenor	200	new
2019-09-02	10	40	helenor	201	new
2019-09-02	10	58	helenor	202	new
2019-09-02	11	35	helenor	203	new
2019-09-16	9	36	menelaus	204	new
2019-09-16	9	46	helenor	205	new
2019-09-16	9	49	helenor	206	new
2019-09-16	10	8	helenor	207	new
2019-09-16	11	4	achilles	208	new
2019-09-16	11	7	achilles	209	new
2019-09-16	11	12	deidamia	210	new
2019-09-16	11	16	achilles	211	new
2019-09-16	11	17	deidamia	212	new
2019-09-16	11	27	deidamia	213	new
2019-09-16	11	31	achilles	214	new
2019-09-16	11	52	achilles	215	new
2019-09-16	11	54	achilles	216	new
2019-09-16	11	55	achilles	217	new
2019-09-16	11	58	deidamia	203	marked
2019-09-16	12	2	deidamia	218	new
2019-09-16	12	20	deidamia	219	new
2019-09-16	12	24	achilles	220	new
2019-09-16	13	7	achilles	221	new
2019-10-04	9	33	helenor	222	new
2019-10-04	9	55	menelaus	NA	new
2019-10-04	10	6	helenor	223	new
2019-10-04	10	18	helenor	224	new
2019-10-04	10	45	helenor	225	new
2019-10-04	10	57	achilles	226	new
2019-10-04	11	20	achilles	227	new
2019-10-04	11	26	achilles	209	marked
2019-10-04	11	27	achilles	228	new
2019-10-04	11	30	achilles	216	marked
2019-10-04	11	37	achilles	114	marked
2019-10-04	11	54	achilles	217	marked
2019-10-04	12	24	achilles	229	new
2019-10-04	12	25	achilles	230	new
2019-10-04	12	40	achilles	231	new

## Sheet: Fig. S3
date(dd/mm/yyyy)	time	turnover_time_hel_ach	patrolling_species	passing	approach	interaction
2019-07-28	09:15:00	12.154816	menelaus	1	0	0
2019-07-28	09:34:00	12.154816	menelaus	1	0	0
2019-07-28	09:58:00	12.154816	hel_or_ach	1	0	0
2019-07-28	10:02:00	12.154816	hel_or_ach	1	1	1
2019-07-28	10:06:00	12.154816	cisseis	1	0	0
2019-07-28	10:12:00	12.154816	hel_or_ach	1	0	0
2019-07-28	10:19:00	12.154816	hel_or_ach	1	0	0
2019-07-28	10:23:00	12.154816	hel_or_ach	1	1	0
2019-07-28	10:29:00	12.154816	hel_or_ach	0	0	0
2019-07-28	10:40:00	12.154816	hel_or_ach	0	0	0
2019-07-28	10:43:00	12.154816	menelaus	0	0	0
2019-07-28	10:46:00	12.154816	hel_or_ach	0	0	0
2019-07-28	10:51:00	12.154816	hel_or_ach	1	1	1
2019-07-28	10:54:00	12.154816	hel_or_ach	1	1	0
2019-07-28	10:56:00	12.154816	menelaus	0	0	0
2019-07-28	10:58:00	12.154816	menelaus	0	0	0
2019-07-28	11:03:00	12.154816	hel_or_ach	1	0	0
2019-07-28	11:10:00	12.154816	hel_or_ach	1	1	0
2019-07-28	11:21:00	12.154816	hel_or_ach	1	1	0
2019-07-29	10:11:00	12.14194363	menelaus	0	0	0
2019-07-29	10:12:00	12.14194363	menelaus	1	1	1
2019-07-29	10:16:00	12.14194363	menelaus	1	1	1
2019-07-29	10:22:00	12.14194363	hel_or_ach	1	1	0
2019-07-29	10:25:00	12.14194363	cisseis	1	0	0
2019-07-29	10:28:00	12.14194363	menelaus	1	0	0
2019-07-29	10:29:00	12.14194363	hel_or_ach	1	1	0
2019-07-29	10:30:00	12.14194363	hel_or_ach	0	0	0
2019-07-29	10:42:00	12.14194363	hel_or_ach	1	1	1
2019-07-29	10:43:00	12.14194363	menelaus	0	0	0
2019-07-29	10:53:00	12.14194363	hel_or_ach	0	0	0
2019-07-29	10:57:00	12.14194363	hel_or_ach	1	1	0
2019-07-29	10:59:00	12.14194363	hel_or_ach	1	1	0
2019-07-29	11:00:00	12.14194363	hel_or_ach	0	0	0
2019-07-29	11:18:00	12.14194363	hel_or_ach	1	1	0
2019-07-29	11:19:00	12.14194363	cisseis	1	0	0
2019-07-29	11:20:00	12.14194363	hel_or_ach	0	0	0
2019-07-29	11:26:00	12.14194363	hel_or_ach	1	0	0
2019-07-29	11:35:00	12.14194363	hel_or_ach	0	0	0
2019-07-29	11:36:00	12.14194363	hel_or_ach	1	1	0
2019-07-29	11:37:00	12.14194363	hel_or_ach	0	0	0
2019-07-29	11:41:00	12.14194363	hel_or_ach	0	0	0
2019-07-29	11:45:00	12.14194363	cisseis	1	0	0
2019-07-29	11:47:00	12.14194363	hel_or_ach	1	1	1
2019-07-30	12:13:00	12.12819898	hel_or_ach	1	0	0
2019-07-30	12:15:00	12.12819898	hel_or_ach	1	0	0
2019-07-30	12:20:55	12.12819898	hel_or_ach	1	1	1
2019-07-30	12:21:00	12.12819898	hel_or_ach	1	1	1
2019-07-30	12:23:00	12.12819898	deidamia	1	0	0
2019-07-30	12:23:45	12.12819898	hel_or_ach	1	1	1
2019-07-30	12:25:00	12.12819898	hel_or_ach	1	0	0
2019-07-30	12:26:00	12.12819898	hel_or_ach	1	1	0
2019-07-30	12:27:00	12.12819898	hel_or_ach	1	0	0
2019-07-30	12:31:00	12.12819898	hel_or_ach	1	1	0
2019-07-30	12:32:00	12.12819898	hel_or_ach	1	1	0
2019-07-30	12:38:00	12.12819898	hel_or_ach	1	0	0
2019-07-30	12:39:00	12.12819898	hel_or_ach	1	0	0
2019-07-30	12:42:00	12.12819898	hel_or_ach	1	0	0
2019-07-30	12:45:00	12.12819898	hel_or_ach	1	1	1
2019-07-30	12:45:48	12.12819898	hel_or_ach	1	1	1
2019-07-30	12:46:00	12.12819898	hel_or_ach	1	0	0
2019-07-30	12:47:00	12.12819898	hel_or_ach	1	1	0
2019-07-30	12:47:00	12.12819898	hel_or_ach	1	0	0
2019-07-30	12:47:00	12.12819898	hel_or_ach	1	0	0
2019-07-30	12:55:00	12.12819898	hel_or_ach	1	1	0
2019-07-30	12:56:50	12.12819898	hel_or_ach	1	1	1
2019-07-30	13:05:00	12.12819898	hel_or_ach	1	0	0
2019-07-30	13:05:00	12.12819898	hel_or_ach	1	1	1
2019-07-30	13:09:37	12.12819898	hel_or_ach	1	1	1
2019-07-30	13:10:00	12.12819898	hel_or_ach	1	0	0
2019-07-30	13:15:00	12.12819898	deidamia	1	0	0
2019-07-30	13:16:00	12.12819898	deidamia	0	1	0
2019-07-30	13:18:00	12.12819898	hel_or_ach	1	0	0
2019-07-30	13:22:00	12.12819898	hel_or_ach	1	0	0
2019-07-30	13:22:00	12.12819898	cisseis	1	0	0
2019-07-30	13:23:00	12.12819898	deidamia	1	0	0
2019-07-30	13:25:00	12.12819898	hel_or_ach	1	0	0
2019-07-30	13:26:00	12.12819898	hel_or_ach	1	1	1
2019-07-30	13:31:00	12.12819898	hel_or_ach	1	0	0
2019-07-30	13:36:00	12.12819898	hel_or_ach	1	0	0
2019-07-30	13:44:00	12.12819898	hel_or_ach	1	0	0
2019-07-31	09:24:33	12.1136139	menelaus	1	0	0
2019-07-31	09:38:31	12.1136139	menelaus	1	0	0
2019-07-31	09:39:31	12.1136139	menelaus	1	0	0
2019-07-31	09:51:58	12.1136139	menelaus	1	0	0
2019-07-31	09:57:03	12.1136139	menelaus	1	1	0
2019-07-31	10:06:16	12.1136139	menelaus	1	1	0
2019-07-31	10:13:02	12.1136139	menelaus	1	1	0
2019-07-31	10:16:41	12.1136139	hel_or_ach	1	1	0
2019-07-31	10:16:41	12.1136139	menelaus	1	0	0
2019-07-31	10:21:14	12.1136139	menelaus	1	1	0
2019-07-31	10:31:21	12.1136139	hel_or_ach	1	0	0
2019-07-31	10:33:25	12.1136139	hel_or_ach	1	0	0
2019-07-31	10:35:10	12.1136139	hel_or_ach	1	0	0
2019-07-31	10:46:30	12.1136139	hel_or_ach	1	1	0
2019-07-31	10:50:30	12.1136139	hel_or_ach	1	0	0
2019-07-31	10:52:11	12.1136139	hel_or_ach	1	1	0
2019-07-31	11:07:29	12.1136139	hel_or_ach	1	0	0
2019-07-31	11:08:43	12.1136139	hel_or_ach	1	0	0
2019-07-31	11:15:14	12.1136139	hel_or_ach	1	1	0
2019-07-31	11:22:02	12.1136139	hel_or_ach	1	1	1
2019-07-31	11:24:02	12.1136139	hel_or_ach	1	0	0
2019-07-31	11:35:56	12.1136139	hel_or_ach	1	1	0
2019-07-31	11:48:35	12.1136139	hel_or_ach	1	1	0
2019-07-31	12:00:12	12.1136139	hel_or_ach	1	0	0
2019-07-31	12:02:17	12.1136139	hel_or_ach	0	0	0
2019-07-31	12:02:17	12.1136139	hel_or_ach	0	0	0
2019-07-31	12:05:08	12.1136139	hel_or_ach	1	1	0
2019-07-31	12:08:05	12.1136139	hel_or_ach	1	1	0
2019-07-31	12:09:05	12.1136139	hel_or_ach	1	0	0
2019-07-31	12:11:00	12.1136139	hel_or_ach	1	0	0
2019-07-31	12:20:10	12.1136139	hel_or_ach	1	0	0
2019-07-31	12:23:25	12.1136139	hel_or_ach	1	0	0
2019-07-31	12:27:02	12.1136139	hel_or_ach	1	0	0
2019-07-31	12:30:33	12.1136139	cisseis	1	0	0
2019-07-31	12:36:21	12.1136139	deidamia	1	0	0
2019-07-31	12:37:04	12.1136139	hel_or_ach	1	0	0
2019-07-31	12:41:50	12.1136139	hel_or_ach	1	1	1
2019-07-31	12:45:51	12.1136139	hel_or_ach	1	1	0
2019-07-31	12:49:45	12.1136139	hel_or_ach	1	1	0
2019-07-31	12:50:10	12.1136139	hel_or_ach	1	0	0
2019-07-31	12:53:08	12.1136139	hel_or_ach	1	0	0
2019-07-31	12:54:51	12.1136139	hel_or_ach	1	0	0
2019-07-31	12:56:57	12.1136139	hel_or_ach	1	0	0
2019-07-31	12:58:10	12.1136139	hel_or_ach	1	1	0
2019-07-31	13:06:48	12.1136139	hel_or_ach	1	1	0
2019-07-31	13:07:30	12.1136139	hel_or_ach	1	1	0
2019-07-31	13:13:55	12.1136139	hel_or_ach	1	0	0
2019-07-31	13:16:21	12.1136139	hel_or_ach	1	0	0
2019-08-01	09:16:29	12.09822029	menelaus	1	1	0
2019-08-01	09:23:53	12.09822029	menelaus	1	1	1
2019-08-01	09:28:43	12.09822029	menelaus	1	1	0
2019-08-01	09:44:03	12.09822029	menelaus	1	1	0
2019-08-01	09:52:38	12.09822029	menelaus	1	0	0
2019-08-01	09:58:52	12.09822029	menelaus	1	0	0
2019-08-01	10:03:28	12.09822029	menelaus	1	0	0
2019-08-01	10:07:18	12.09822029	menelaus	1	1	1
2019-08-01	10:11:02	12.09822029	menelaus	1	1	0
2019-08-01	10:19:32	12.09822029	hel_or_ach	1	1	1
2019-08-01	10:30:16	12.09822029	menelaus	1	1	1
2019-08-01	10:30:59	12.09822029	hel_or_ach	1	0	0
2019-08-01	10:32:13	12.09822029	menelaus	1	1	1
2019-08-01	10:39:40	12.09822029	hel_or_ach	1	1	1
2019-08-01	10:43:26	12.09822029	hel_or_ach	1	1	0
2019-08-01	10:50:57	12.09822029	hel_or_ach	1	1	1
2019-08-01	10:57:19	12.09822029	hel_or_ach	1	0	0
2019-08-01	11:02:30	12.09822029	hel_or_ach	1	1	0
2019-08-01	11:10:24	12.09822029	hel_or_ach	1	0	0
2019-08-01	11:19:00	12.09822029	cisseis	1	0	0
2019-08-01	11:24:00	12.09822029	hel_or_ach	1	0	0
2019-08-01	11:40:00	12.09822029	deidamia	1	0	0
2019-08-01	11:52:00	12.09822029	hel_or_ach	1	1	0
2019-08-01	11:54:00	12.09822029	hel_or_ach	1	1	0
2019-08-01	11:59:00	12.09822029	hel_or_ach	1	1	1
2019-08-01	12:04:13	12.09822029	deidamia	1	1	0
2019-08-01	12:04:13	12.09822029	deidamia	1	1	0
2019-08-01	12:04:45	12.09822029	hel_or_ach	1	1	0
2019-08-01	12:12:30	12.09822029	hel_or_ach	1	0	0
2019-08-01	12:13:27	12.09822029	hel_or_ach	1	1	1
2019-08-01	12:16:33	12.09822029	deidamia	1	1	0
2019-08-01	12:17:05	12.09822029	hel_or_ach	1	1	1
2019-08-01	12:18:45	12.09822029	cisseis	1	1	0
2019-08-01	12:20:50	12.09822029	cisseis	1	0	0
2019-08-01	12:21:37	12.09822029	hel_or_ach	1	1	1
2019-08-01	12:21:45	12.09822029	hel_or_ach	1	1	1
2019-08-01	12:27:55	12.09822029	cisseis	1	0	0
2019-08-01	12:29:30	12.09822029	hel_or_ach	1	0	0
2019-08-01	12:29:30	12.09822029	hel_or_ach	1	0	0
2019-08-01	12:32:10	12.09822029	hel_or_ach	1	1	0
2019-08-01	12:34:30	12.09822029	hel_or_ach	1	1	1
2019-08-01	12:36:00	12.09822029	hel_or_ach	1	1	1
2019-08-01	12:41:00	12.09822029	deidamia	1	0	0
2019-08-01	12:45:05	12.09822029	hel_or_ach	1	1	1
2019-08-01	12:46:30	12.09822029	hel_or_ach	1	0	0
2019-08-01	12:46:30	12.09822029	deidamia	1	0	0
2019-08-01	12:52:44	12.09822029	hel_or_ach	1	1	1
2019-08-01	12:55:48	12.09822029	hel_or_ach	1	1	1
2019-08-01	12:55:48	12.09822029	hel_or_ach	1	1	1
2019-08-01	12:57:54	12.09822029	hel_or_ach	1	1	1
2019-08-01	12:59:25	12.09822029	hel_or_ach	1	1	1
2019-08-01	13:07:25	12.09822029	hel_or_ach	1	1	1
2019-08-01	13:17:02	12.09822029	hel_or_ach	1	1	0
2019-08-01	13:17:55	12.09822029	hel_or_ach	1	0	0
2019-08-01	13:19:55	12.09822029	deidamia	1	1	1
2019-08-01	13:25:10	12.09822029	hel_or_ach	1	1	0
2019-08-01	13:31:11	12.09822029	deidamia	1	0	0
2019-08-02	09:26:24	12.08205	menelaus	1	1	0
2019-08-02	09:35:43	12.08205	menelaus	1	1	0
2019-08-02	09:36:42	12.08205	menelaus	1	1	0
2019-08-02	10:02:40	12.08205	hel_or_ach	1	0	0
2019-08-02	10:04:18	12.08205	menelaus	1	0	0
2019-08-02	10:14:53	12.08205	hel_or_ach	1	0	0
2019-08-02	10:15:17	12.08205	menelaus	1	1	0
2019-08-02	10:21:14	12.08205	menelaus	1	1	0
2019-08-02	10:29:25	12.08205	hel_or_ach	1	0	0
2019-08-02	10:31:40	12.08205	hel_or_ach	0	0	0
2019-08-02	10:48:05	12.08205	hel_or_ach	0	0	0
2019-08-02	10:57:01	12.08205	menelaus	1	1	1
2019-08-02	11:01:52	12.08205	hel_or_ach	1	0	0
2019-08-02	11:03:25	12.08205	hel_or_ach	1	1	0
2019-08-02	11:04:26	12.08205	hel_or_ach	1	1	0
2019-08-02	11:05:27	12.08205	hel_or_ach	1	1	1
2019-08-02	11:12:57	12.08205	hel_or_ach	0	0	0
2019-08-02	11:16:03	12.08205	hel_or_ach	1	0	0
2019-08-02	11:17:50	12.08205	hel_or_ach	1	1	1
2019-08-02	11:23:55	12.08205	cisseis	1	0	0
2019-08-02	11:27:25	12.08205	hel_or_ach	1	0	0
2019-08-02	11:30:34	12.08205	hel_or_ach	1	0	0
2019-08-02	11:33:51	12.08205	hel_or_ach	1	1	1
2019-08-02	11:48:45	12.08205	hel_or_ach	1	1	0
2019-08-02	11:50:09	12.08205	hel_or_ach	1	1	0
2019-08-02	11:55:39	12.08205	hel_or_ach	1	0	0
2019-08-02	12:00:37	12.08205	hel_or_ach	1	1	0
2019-08-02	12:01:20	12.08205	hel_or_ach	0	0	0
2019-08-02	12:06:35	12.08205	hel_or_ach	1	1	0
2019-08-02	12:09:10	12.08205	deidamia	1	0	0
2019-08-02	12:09:30	12.08205	hel_or_ach	1	0	0
2019-08-02	12:13:12	12.08205	hel_or_ach	1	1	1
2019-08-02	12:16:48	12.08205	hel_or_ach	1	0	0
2019-08-02	12:21:05	12.08205	hel_or_ach	1	1	0
2019-08-02	12:26:00	12.08205	hel_or_ach	1	1	0
2019-08-02	12:26:54	12.08205	hel_or_ach	1	1	1
2019-08-02	12:43:34	12.08205	hel_or_ach	1	0	0
2019-08-02	12:44:53	12.08205	hel_or_ach	1	0	0
2019-08-02	12:49:19	12.08205	hel_or_ach	1	0	0
2019-08-02	12:51:29	12.08205	hel_or_ach	1	0	0
2019-08-02	12:54:37	12.08205	deidamia	1	0	0
2019-08-02	12:56:05	12.08205	deidamia	1	0	0
2019-08-02	12:56:30	12.08205	hel_or_ach	1	0	0
2019-08-02	13:17:35	12.08205	hel_or_ach	1	1	1
2019-08-02	13:20:45	12.08205	hel_or_ach	1	1	0
2019-08-02	13:21:42	12.08205	hel_or_ach	0	0	0
2019-08-02	13:21:42	12.08205	hel_or_ach	0	0	0
2019-08-02	13:24:47	12.08205	hel_or_ach	0	0	0
2019-08-02	13:37:33	12.08205	hel_or_ach	1	0	0
2019-08-02	13:41:21	12.08205	hel_or_ach	1	0	0
2019-08-02	13:43:36	12.08205	hel_or_ach	1	0	0
2019-08-02	13:44:43	12.08205	hel_or_ach	1	1	0
2019-08-03	09:10:00	12.06513491	menelaus	1	1	0
2019-08-03	09:24:43	12.06513491	menelaus	1	1	0
2019-08-03	09:26:20	12.06513491	menelaus	1	1	0
2019-08-03	09:30:20	12.06513491	hel_or_ach	1	1	0
2019-08-03	09:52:00	12.06513491	menelaus	1	0	0
2019-08-03	09:52:40	12.06513491	menelaus	1	1	0
2019-08-03	09:57:30	12.06513491	hel_or_ach	1	1	0
2019-08-03	10:06:07	12.06513491	hel_or_ach	1	1	0
2019-08-03	10:09:23	12.06513491	hel_or_ach	0	0	0
2019-08-03	10:12:35	12.06513491	hel_or_ach	1	1	0
2019-08-03	10:12:43	12.06513491	menelaus	1	0	0
2019-08-03	10:18:50	12.06513491	hel_or_ach	0	0	0
2019-08-03	10:19:20	12.06513491	menelaus	1	1	0
2019-08-03	10:27:17	12.06513491	menelaus	1	0	0
2019-08-03	10:27:50	12.06513491	hel_or_ach	0	0	0
2019-08-03	10:59:25	12.06513491	hel_or_ach	1	0	0
2019-08-03	11:06:00	12.06513491	hel_or_ach	0	0	0
2019-08-03	11:06:49	12.06513491	hel_or_ach	1	1	1
2019-08-03	11:08:00	12.06513491	hel_or_ach	1	0	0
2019-08-03	11:18:14	12.06513491	hel_or_ach	1	1	1
2019-08-03	11:24:52	12.06513491	hel_or_ach	0	0	0
2019-08-03	11:34:50	12.06513491	hel_or_ach	0	0	0
2019-08-03	11:43:54	12.06513491	hel_or_ach	1	0	0
2019-08-03	11:47:50	12.06513491	hel_or_ach	0	0	0
2019-08-03	11:48:20	12.06513491	hel_or_ach	1	1	0
2019-08-03	11:48:20	12.06513491	marcus	1	0	0
2019-08-03	11:50:40	12.06513491	hel_or_ach	1	1	1
2019-08-03	11:52:12	12.06513491	deidamia	1	1	0
2019-08-03	11:52:40	12.06513491	hel_or_ach	1	0	0
2019-08-03	11:54:41	12.06513491	hel_or_ach	1	0	0
2019-08-03	11:56:30	12.06513491	hel_or_ach	1	0	0
2019-08-03	11:56:57	12.06513491	hel_or_ach	1	1	0
2019-08-03	11:59:00	12.06513491	hel_or_ach	1	0	0
2019-08-03	12:07:00	12.06513491	hel_or_ach	1	1	0
2019-08-03	12:08:23	12.06513491	hel_or_ach	1	0	0
2019-08-03	12:09:17	12.06513491	hel_or_ach	1	0	0
2019-08-03	12:11:48	12.06513491	hel_or_ach	1	1	0
2019-08-03	12:12:52	12.06513491	hel_or_ach	1	1	0
2019-08-03	12:15:16	12.06513491	hel_or_ach	1	1	0
2019-08-03	12:16:14	12.06513491	hel_or_ach	1	0	0
2019-08-03	12:17:45	12.06513491	hel_or_ach	1	0	0
2019-08-03	12:19:25	12.06513491	deidamia	1	0	0
2019-08-03	12:21:50	12.06513491	cisseis	1	0	0
2019-08-03	12:21:55	12.06513491	hel_or_ach	1	0	0
2019-08-03	12:25:14	12.06513491	hel_or_ach	1	0	0
2019-08-03	12:33:25	12.06513491	hel_or_ach	1	1	0
2019-08-03	12:34:03	12.06513491	hel_or_ach	1	0	0
2019-08-03	12:34:58	12.06513491	deidamia	1	0	0
2019-08-03	12:37:27	12.06513491	hel_or_ach	1	1	0
2019-08-03	12:38:20	12.06513491	hel_or_ach	1	0	0
2019-08-03	12:40:50	12.06513491	hel_or_ach	1	1	0
2019-08-03	12:40:55	12.06513491	hel_or_ach	1	1	0
2019-08-03	12:43:23	12.06513491	hel_or_ach	1	1	0
2019-08-03	12:44:16	12.06513491	hel_or_ach	1	1	1
2019-08-03	12:50:14	12.06513491	hel_or_ach	1	0	0
2019-08-03	12:51:01	12.06513491	cisseis	1	0	0
2019-08-03	12:59:20	12.06513491	hel_or_ach	0	0	0
2019-08-03	13:00:23	12.06513491	hel_or_ach	1	1	0
2019-08-03	13:01:50	12.06513491	hel_or_ach	0	0	0
2019-08-03	13:06:50	12.06513491	hel_or_ach	0	0	0
2019-08-03	13:11:00	12.06513491	hel_or_ach	1	1	0
2019-08-03	13:15:20	12.06513491	hel_or_ach	1	0	0
2019-08-03	13:15:53	12.06513491	hel_or_ach	0	0	0
2019-08-03	13:16:31	12.06513491	hel_or_ach	1	0	0
2019-08-03	13:18:35	12.06513491	hel_or_ach	1	1	0
2019-08-03	13:25:33	12.06513491	hel_or_ach	1	0	0
2019-08-03	13:26:59	12.06513491	hel_or_ach	1	1	1
2019-08-03	13:29:25	12.06513491	deidamia	1	1	1
2019-08-04	09:28:17	12.0475069	menelaus	1	1	0
2019-08-04	09:33:25	12.0475069	menelaus	1	0	0
2019-08-04	09:41:46	12.0475069	menelaus	1	0	0
2019-08-04	09:42:28	12.0475069	menelaus	1	0	0
2019-08-04	10:01:33	12.0475069	menelaus	1	1	0
2019-08-04	10:03:25	12.0475069	menelaus	1	1	0
2019-08-04	10:49:58	12.0475069	hel_or_ach	1	0	0
2019-08-04	10:55:36	12.0475069	hel_or_ach	1	0	0
2019-08-04	11:05:46	12.0475069	menelaus	1	0	0
2019-08-04	11:07:15	12.0475069	menelaus	1	1	0
2019-08-04	11:21:05	12.0475069	menelaus	0	0	0
2019-08-04	11:39:10	12.0475069	hel_or_ach	1	1	0
2019-08-04	11:41:54	12.0475069	menelaus	1	0	0
2019-08-04	11:43:55	12.0475069	hel_or_ach	1	0	0
2019-08-04	11:48:06	12.0475069	hel_or_ach	1	0	0
2019-08-04	11:51:26	12.0475069	hel_or_ach	1	1	0
2019-08-04	11:52:27	12.0475069	menelaus	1	0	0
2019-08-04	11:55:08	12.0475069	hel_or_ach	1	0	0
2019-08-04	11:59:26	12.0475069	hel_or_ach	1	1	1
2019-08-04	12:05:25	12.0475069	hel_or_ach	0	0	0
2019-08-04	12:05:58	12.0475069	hel_or_ach	1	1	1
2019-08-04	12:07:09	12.0475069	hel_or_ach	1	1	1
2019-08-04	12:10:07	12.0475069	hel_or_ach	1	0	0
2019-08-04	12:11:07	12.0475069	menelaus	1	0	0
2019-08-04	12:14:57	12.0475069	hel_or_ach	0	0	0
2019-08-04	12:17:20	12.0475069	telemachus	1	0	0
2019-08-04	12:22:02	12.0475069	hel_or_ach	0	0	0
2019-08-04	12:23:38	12.0475069	hel_or_ach	1	0	0
2019-08-04	12:29:50	12.0475069	hel_or_ach	1	1	0
2019-08-04	12:35:40	12.0475069	hel_or_ach	1	0	0
2019-08-04	12:40:12	12.0475069	hel_or_ach	1	0	0
2019-08-04	12:43:12	12.0475069	hel_or_ach	1	0	0
2019-08-04	13:02:35	12.0475069	deidamia	1	1	0
2019-08-04	13:15:20	12.0475069	hel_or_ach	1	0	0
2019-08-04	13:19:32	12.0475069	hel_or_ach	1	1	1
2019-08-04	13:20:50	12.0475069	hel_or_ach	1	1	0
2019-08-04	13:25:15	12.0475069	hel_or_ach	1	1	1
2019-08-04	13:26:18	12.0475069	hel_or_ach	0	0	0
2019-08-04	13:28:40	12.0475069	hel_or_ach	0	0	0
2019-08-04	13:29:14	12.0475069	hel_or_ach	1	1	1
2019-08-04	13:30:54	12.0475069	hel_or_ach	1	0	0
2019-08-05	12:04:00	12.02919782	hel_or_ach	1	1	1
2019-08-05	12:09:00	12.02919782	hel_or_ach	1	1	1
2019-08-05	12:17:40	12.02919782	menelaus	1	0	0
2019-08-05	12:18:20	12.02919782	cisseis	1	1	0
2019-08-05	12:19:41	12.02919782	hel_or_ach	1	1	1
2019-08-05	12:23:09	12.02919782	hel_or_ach	1	0	0
2019-08-05	12:24:30	12.02919782	cisseis	1	1	0
2019-08-05	12:32:25	12.02919782	hel_or_ach	1	0	0
2019-08-05	12:32:30	12.02919782	hel_or_ach	1	1	1
2019-08-05	12:33:05	12.02919782	deidamia	1	0	0
2019-08-05	12:35:30	12.02919782	hel_or_ach	1	0	0
2019-08-05	12:37:30	12.02919782	hel_or_ach	0	0	0
2019-08-05	12:47:20	12.02919782	hel_or_ach	1	1	1
2019-08-05	12:51:37	12.02919782	deidamia	1	0	0
2019-08-05	12:55:00	12.02919782	hel_or_ach	1	1	0
2019-08-05	12:57:25	12.02919782	hel_or_ach	1	1	1
2019-08-05	13:00:32	12.02919782	hel_or_ach	1	1	0
2019-08-05	13:01:02	12.02919782	cisseis	1	1	0
2019-08-05	13:01:45	12.02919782	hel_or_ach	1	0	0
2019-08-05	13:04:45	12.02919782	hel_or_ach	1	1	1
2019-08-05	13:06:08	12.02919782	hel_or_ach	1	1	1
2019-08-05	13:06:28	12.02919782	hel_or_ach	1	1	0
2019-08-05	13:07:05	12.02919782	hel_or_ach	1	1	0
2019-08-05	13:09:08	12.02919782	hel_or_ach	1	0	0
2019-08-05	13:10:16	12.02919782	deidamia	1	1	1
2019-08-05	13:10:53	12.02919782	hel_or_ach	1	0	0
2019-08-05	13:13:40	12.02919782	hel_or_ach	1	1	1
2019-08-05	13:18:47	12.02919782	hel_or_ach	1	0	0
2019-08-05	13:22:25	12.02919782	hel_or_ach	1	1	1
2019-08-05	13:23:20	12.02919782	hel_or_ach	1	1	0
2019-08-05	13:24:12	12.02919782	hel_or_ach	1	1	0
2019-08-05	13:25:40	12.02919782	hel_or_ach	1	0	0
2019-08-06	09:32:10	12.01023957	menelaus	1	1	0
2019-08-06	09:37:30	12.01023957	menelaus	1	1	0
2019-08-06	10:00:30	12.01023957	hel_or_ach	1	1	0
2019-08-06	10:05:50	12.01023957	menelaus	1	0	0
2019-08-06	10:13:20	12.01023957	menelaus	1	1	0
2019-08-06	10:19:00	12.01023957	menelaus	1	1	0
2019-08-06	10:21:44	12.01023957	hel_or_ach	1	1	1
2019-08-06	10:30:50	12.01023957	menelaus	1	0	0
2019-08-06	10:31:50	12.01023957	hel_or_ach	1	0	0
2019-08-06	10:55:50	12.01023957	menelaus	1	0	0
2019-08-06	11:04:30	12.01023957	hel_or_ach	1	0	0
2019-08-06	11:04:35	12.01023957	rhetenor	1	0	0
2019-08-06	11:05:10	12.01023957	menelaus	0	1	0
2019-08-06	11:10:19	12.01023957	hel_or_ach	1	0	0
2019-08-06	11:22:50	12.01023957	hel_or_ach	1	0	0
2019-08-06	11:23:28	12.01023957	hel_or_ach	0	0	0
2019-08-06	11:24:30	12.01023957	hel_or_ach	1	1	0
2019-08-06	11:30:15	12.01023957	hel_or_ach	1	1	1
2019-08-06	11:32:20	12.01023957	hel_or_ach	1	1	0
2019-08-06	11:36:58	12.01023957	hel_or_ach	1	1	1
2019-08-06	11:42:45	12.01023957	hel_or_ach	1	0	0
2019-08-06	11:46:32	12.01023957	hel_or_ach	1	1	1
2019-08-06	11:49:59	12.01023957	hel_or_ach	1	1	1
2019-08-06	11:54:50	12.01023957	hel_or_ach	0	0	0
2019-08-06	11:59:45	12.01023957	hel_or_ach	1	1	0
2019-08-06	12:01:02	12.01023957	hel_or_ach	1	0	0
2019-08-06	12:03:00	12.01023957	telemachus	1	0	0
2019-08-06	12:03:55	12.01023957	hel_or_ach	0	0	0
2019-08-06	12:04:35	12.01023957	deidamia	1	0	0
2019-08-06	12:08:46	12.01023957	hel_or_ach	1	1	0
2019-08-06	12:14:17	12.01023957	hel_or_ach	1	0	0
2019-08-06	12:15:05	12.01023957	deidamia	1	0	0
2019-08-06	12:17:30	12.01023957	deidamia	1	1	0
2019-08-06	12:19:45	12.01023957	hel_or_ach	1	1	0
2019-08-06	12:20:42	12.01023957	hel_or_ach	1	1	0
2019-08-06	12:29:38	12.01023957	deidamia	1	0	0
2019-08-06	12:30:44	12.01023957	hel_or_ach	1	1	0
2019-08-06	12:32:05	12.01023957	hel_or_ach	1	1	1
2019-08-06	12:32:48	12.01023957	hel_or_ach	1	1	0
2019-08-06	12:32:50	12.01023957	hel_or_ach	1	0	0
2019-08-06	12:37:03	12.01023957	hel_or_ach	1	0	0
2019-08-06	12:38:38	12.01023957	hel_or_ach	0	0	0
2019-08-06	12:41:10	12.01023957	telemachus	1	0	0
2019-08-06	12:41:33	12.01023957	hel_or_ach	1	0	0
2019-08-06	12:50:29	12.01023957	hel_or_ach	1	0	0
2019-08-06	12:53:14	12.01023957	hel_or_ach	1	1	1
2019-08-06	12:55:15	12.01023957	hel_or_ach	0	0	0
2019-08-06	12:57:11	12.01023957	hel_or_ach	1	1	1
2019-08-06	13:00:09	12.01023957	cisseis	1	0	0
2019-08-06	13:01:16	12.01023957	hel_or_ach	1	0	0
2019-08-06	13:02:25	12.01023957	hel_or_ach	1	1	0
2019-08-06	13:06:43	12.01023957	hel_or_ach	1	1	0
2019-08-06	13:07:15	12.01023957	hel_or_ach	1	0	0
2019-08-06	13:07:42	12.01023957	hel_or_ach	1	0	0
2019-08-06	13:09:05	12.01023957	hel_or_ach	1	0	0
2019-08-06	13:10:04	12.01023957	hel_or_ach	1	1	1
2019-08-06	13:12:15	12.01023957	hel_or_ach	1	1	1
2019-08-06	13:13:45	12.01023957	cisseis	1	1	0
2019-08-06	13:17:00	12.01023957	hel_or_ach	1	0	0
2019-08-06	13:20:00	12.01023957	hel_or_ach	1	0	0
2019-08-06	13:23:15	12.01023957	hel_or_ach	1	0	0
2019-08-07	09:32:00	11.990664	menelaus	1	0	0
2019-08-07	09:36:40	11.990664	menelaus	1	0	0
2019-08-07	09:45:30	11.990664	menelaus	1	0	0
2019-08-07	09:57:12	11.990664	menelaus	1	0	0
2019-08-07	10:08:50	11.990664	menelaus	1	0	0
2019-08-07	10:09:21	11.990664	menelaus	1	0	0
2019-08-07	10:12:30	11.990664	menelaus	1	1	0
2019-08-07	10:53:28	11.990664	menelaus	1	0	0
2019-08-07	11:01:09	11.990664	hel_or_ach	1	0	0
2019-08-07	11:02:00	11.990664	hel_or_ach	1	0	0
2019-08-07	11:02:21	11.990664	menelaus	1	1	0
2019-08-07	11:13:54	11.990664	hel_or_ach	1	0	0
2019-08-07	11:15:50	11.990664	menelaus	1	1	1
2019-08-07	11:20:47	11.990664	hel_or_ach	1	0	0
2019-08-07	11:25:44	11.990664	hel_or_ach	1	0	0
2019-08-07	11:35:25	11.990664	cisseis	1	0	0
2019-08-07	11:36:55	11.990664	hel_or_ach	1	0	0
2019-08-07	11:37:09	11.990664	cisseis	1	0	0
2019-08-07	11:38:40	11.990664	hel_or_ach	1	1	0
2019-08-07	11:40:00	11.990664	hel_or_ach	1	0	0
2019-08-07	11:40:33	11.990664	hel_or_ach	1	0	0
2019-08-07	11:41:42	11.990664	hel_or_ach	1	0	0
2019-08-07	11:47:30	11.990664	hel_or_ach	1	0	0
2019-08-07	11:48:30	11.990664	hel_or_ach	1	0	0
2019-08-07	11:56:16	11.990664	telemachus	1	0	0
2019-08-07	11:57:10	11.990664	hel_or_ach	1	0	0
2019-08-07	11:58:31	11.990664	hel_or_ach	1	1	0
2019-08-07	11:59:40	11.990664	telemachus	1	0	0
2019-08-07	11:59:58	11.990664	hel_or_ach	1	0	0
2019-08-07	12:03:00	11.990664	hel_or_ach	1	0	0
2019-08-07	12:06:21	11.990664	hel_or_ach	1	1	0
2019-08-07	12:06:47	11.990664	hel_or_ach	1	1	1
2019-08-07	12:09:45	11.990664	telemachus	1	0	0
2019-08-07	12:09:45	11.990664	hel_or_ach	1	0	0
2019-08-07	12:12:05	11.990664	telemachus	1	0	0
2019-08-07	12:17:50	11.990664	cisseis	1	1	0
2019-08-07	12:19:15	11.990664	hel_or_ach	1	1	1
2019-08-07	12:21:50	11.990664	hel_or_ach	1	1	1
2019-08-07	12:23:35	11.990664	hel_or_ach	1	1	0
2019-08-07	12:24:06	11.990664	hel_or_ach	1	1	0
2019-08-07	12:26:20	11.990664	hel_or_ach	1	1	1
2019-08-07	12:27:38	11.990664	hel_or_ach	1	1	0
2019-08-07	12:29:49	11.990664	hel_or_ach	1	1	0
2019-08-07	12:30:45	11.990664	hel_or_ach	1	0	0
2019-08-07	12:31:10	11.990664	hel_or_ach	1	0	0
2019-08-07	12:33:34	11.990664	hel_or_ach	1	0	0
2019-08-07	12:36:45	11.990664	cisseis	1	0	0
2019-08-07	12:37:26	11.990664	hel_or_ach	1	1	1
2019-08-07	12:37:27	11.990664	hel_or_ach	1	1	1
2019-08-07	12:38:20	11.990664	telemachus	1	1	0
2019-08-07	12:44:37	11.990664	hel_or_ach	1	1	1
2019-08-07	12:46:30	11.990664	hel_or_ach	1	0	0
2019-08-07	12:51:20	11.990664	hel_or_ach	1	1	0
2019-08-07	12:54:48	11.990664	hel_or_ach	1	0	0
2019-08-07	12:55:48	11.990664	rhetenor	1	0	0
2019-08-07	12:57:00	11.990664	cisseis	1	0	0
2019-08-07	13:02:20	11.990664	menelaus	1	0	0
2019-08-07	13:02:30	11.990664	hel_or_ach	1	0	0
2019-08-07	13:03:47	11.990664	hel_or_ach	1	0	0
2019-08-07	13:04:40	11.990664	hel_or_ach	1	0	0
2019-08-07	13:06:50	11.990664	hel_or_ach	1	0	0
2019-08-07	13:07:32	11.990664	hel_or_ach	1	1	1
2019-08-07	13:07:50	11.990664	hel_or_ach	1	1	0
2019-08-07	13:10:40	11.990664	hel_or_ach	1	1	0
2019-08-07	13:11:00	11.990664	hel_or_ach	1	0	0
2019-08-07	13:16:01	11.990664	hel_or_ach	1	0	0
2019-08-07	13:16:45	11.990664	hel_or_ach	1	1	0
2019-08-07	13:19:35	11.990664	hel_or_ach	1	0	0
2019-08-07	13:25:51	11.990664	hel_or_ach	1	0	0
2019-08-07	13:29:17	11.990664	hel_or_ach	1	0	0
2019-08-07	13:36:00	11.990664	hel_or_ach	1	0	0
2019-08-07	13:37:10	11.990664	hel_or_ach	1	0	0
2019-08-07	13:39:06	11.990664	deidamia	1	0	0
2019-08-07	13:39:48	11.990664	hel_or_ach	1	0	0
2019-08-07	13:40:30	11.990664	hel_or_ach	1	1	0
2019-08-08	10:50:12	11.97050299	hel_or_ach	1	1	0
2019-08-08	10:53:25	11.97050299	menelaus	1	0	0
2019-08-08	10:55:50	11.97050299	hel_or_ach	1	0	0
2019-08-08	10:57:50	11.97050299	hel_or_ach	1	1	0
2019-08-08	10:58:10	11.97050299	hel_or_ach	1	1	0
2019-08-08	11:06:30	11.97050299	menelaus	1	0	0
2019-08-08	11:11:38	11.97050299	hel_or_ach	0	0	0
2019-08-08	11:15:18	11.97050299	hel_or_ach	1	0	0
2019-08-08	11:18:22	11.97050299	hel_or_ach	0	0	0
2019-08-08	11:18:35	11.97050299	telemachus	1	0	0
2019-08-08	11:24:30	11.97050299	hel_or_ach	1	0	0
2019-08-08	11:32:00	11.97050299	hel_or_ach	1	0	0
2019-08-08	11:33:40	11.97050299	hel_or_ach	0	0	0
2019-08-08	11:35:50	11.97050299	hel_or_ach	0	0	0
2019-08-08	11:36:20	11.97050299	hel_or_ach	1	0	0
2019-08-08	11:48:15	11.97050299	hel_or_ach	1	1	0
2019-08-08	12:00:40	11.97050299	telemachus	1	0	0
2019-08-08	12:02:07	11.97050299	hel_or_ach	1	0	0
2019-08-08	12:02:08	11.97050299	hel_or_ach	1	1	0
2019-08-08	12:04:15	11.97050299	telemachus	1	1	0
2019-08-08	12:11:33	11.97050299	hel_or_ach	1	0	0
2019-08-08	12:11:40	11.97050299	hel_or_ach	1	0	0
2019-08-08	12:13:53	11.97050299	hel_or_ach	1	1	0
2019-08-08	12:20:10	11.97050299	hel_or_ach	1	1	0
2019-08-08	12:23:00	11.97050299	hel_or_ach	1	0	0
2019-08-08	12:23:05	11.97050299	hel_or_ach	1	0	0
2019-08-08	12:26:37	11.97050299	hel_or_ach	1	0	0
2019-08-08	12:28:55	11.97050299	cisseis	1	0	0
2019-08-08	12:30:10	11.97050299	hel_or_ach	1	0	0
2019-08-08	12:30:13	11.97050299	hel_or_ach	1	1	0
2019-08-08	12:31:50	11.97050299	telemachus	1	1	0
2019-08-08	12:32:20	11.97050299	hel_or_ach	1	0	0
2019-08-08	12:33:00	11.97050299	hel_or_ach	1	1	0
2019-08-08	12:33:20	11.97050299	hel_or_ach	1	1	0
2019-08-08	12:34:00	11.97050299	hel_or_ach	1	1	0
2019-08-08	12:34:16	11.97050299	hel_or_ach	1	0	0
2019-08-08	12:36:08	11.97050299	hel_or_ach	1	0	0
2019-08-08	12:38:20	11.97050299	hel_or_ach	1	0	0
2019-08-08	12:38:30	11.97050299	hel_or_ach	1	1	0
2019-08-08	12:43:20	11.97050299	hel_or_ach	1	0	0
2019-08-08	12:43:40	11.97050299	hel_or_ach	1	1	0
2019-08-08	12:45:43	11.97050299	hel_or_ach	1	1	0
2019-08-08	12:48:00	11.97050299	hel_or_ach	1	0	0
2019-08-08	12:48:50	11.97050299	hel_or_ach	1	0	0
2019-08-08	12:49:22	11.97050299	hel_or_ach	1	1	1
2019-08-08	12:51:48	11.97050299	hel_or_ach	1	1	0
2019-08-08	12:52:50	11.97050299	hel_or_ach	1	0	0
2019-08-08	12:54:25	11.97050299	hel_or_ach	1	0	0
2019-08-08	12:54:25	11.97050299	hel_or_ach	1	0	0
2019-08-08	12:56:10	11.97050299	hel_or_ach	1	1	0
2019-08-08	12:57:17	11.97050299	hel_or_ach	1	1	0
2019-08-08	13:00:30	11.97050299	hel_or_ach	1	0	0
2019-08-08	13:04:29	11.97050299	hel_or_ach	1	0	0
2019-08-08	13:06:37	11.97050299	hel_or_ach	1	0	0
2019-08-08	13:07:40	11.97050299	deidamia	1	0	0
2019-08-08	13:08:17	11.97050299	hel_or_ach	1	1	0
2019-08-08	13:14:05	11.97050299	hel_or_ach	1	1	0
2019-08-08	13:15:28	11.97050299	hel_or_ach	1	1	0
2019-08-08	13:15:45	11.97050299	hel_or_ach	1	0	0
2019-08-08	13:20:50	11.97050299	hel_or_ach	1	1	0
2019-08-08	13:22:25	11.97050299	hel_or_ach	1	0	0
2019-08-08	13:23:30	11.97050299	hel_or_ach	1	0	0
2019-08-08	13:25:45	11.97050299	hel_or_ach	1	0	0
2019-08-08	13:31:30	11.97050299	telemachus	1	1	0
2019-08-09	09:02:57	11.94978842	menelaus	1	1	1
2019-08-09	09:11:56	11.94978842	menelaus	0	0	0
2019-08-09	09:40:30	11.94978842	menelaus	1	1	0
2019-08-09	09:47:18	11.94978842	menelaus	1	0	0
2019-08-09	10:02:45	11.94978842	menelaus	1	1	1
2019-08-09	10:16:34	11.94978842	hel_or_ach	1	0	0
2019-08-09	10:24:00	11.94978842	hel_or_ach	1	1	0
2019-08-09	10:24:20	11.94978842	hel_or_ach	1	0	0
2019-08-09	10:25:10	11.94978842	hel_or_ach	1	0	0
2019-08-09	10:27:15	11.94978842	telemachus	1	0	0
2019-08-09	10:27:50	11.94978842	menelaus	1	1	0
2019-08-09	10:28:11	11.94978842	hel_or_ach	1	1	0
2019-08-09	10:28:32	11.94978842	hel_or_ach	1	1	1
2019-08-09	10:32:15	11.94978842	hel_or_ach	0	0	0
2019-08-09	10:35:23	11.94978842	hel_or_ach	1	1	0
2019-08-09	10:38:12	11.94978842	hel_or_ach	1	1	0
2019-08-09	10:39:32	11.94978842	hel_or_ach	1	1	0
2019-08-09	10:44:10	11.94978842	hel_or_ach	1	1	0
2019-08-09	10:50:00	11.94978842	hel_or_ach	1	0	0
2019-08-09	10:53:45	11.94978842	hel_or_ach	1	0	0
2019-08-09	10:54:05	11.94978842	hel_or_ach	1	0	0
2019-08-09	10:58:30	11.94978842	telemachus	1	0	0
2019-08-09	11:12:15	11.94978842	hel_or_ach	1	0	0
2019-08-09	11:15:25	11.94978842	hel_or_ach	1	0	0
2019-08-09	11:19:10	11.94978842	hel_or_ach	1	0	0
2019-08-09	11:26:20	11.94978842	hel_or_ach	1	1	1
2019-08-09	11:35:39	11.94978842	hel_or_ach	1	0	0
2019-08-09	11:35:42	11.94978842	hel_or_ach	1	1	0
2019-08-09	11:40:40	11.94978842	hel_or_ach	1	0	0
2019-08-09	11:44:00	11.94978842	hel_or_ach	1	1	1
2019-08-09	11:44:40	11.94978842	hel_or_ach	1	0	0
2019-08-09	11:45:29	11.94978842	hel_or_ach	0	0	0
2019-08-09	11:46:50	11.94978842	hel_or_ach	0	0	0
2019-08-09	11:47:22	11.94978842	hel_or_ach	1	0	0
2019-08-09	11:51:55	11.94978842	hel_or_ach	1	0	0
2019-08-09	11:53:56	11.94978842	hel_or_ach	1	0	0
2019-08-09	12:01:30	11.94978842	hel_or_ach	1	0	0
2019-08-09	12:03:52	11.94978842	hel_or_ach	1	0	0
2019-08-09	12:03:54	11.94978842	hel_or_ach	1	0	0
2019-08-09	12:04:30	11.94978842	hel_or_ach	1	0	0
2019-08-09	12:06:30	11.94978842	hel_or_ach	1	1	0
2019-08-09	12:12:46	11.94978842	hel_or_ach	1	1	1
2019-08-09	12:13:40	11.94978842	hel_or_ach	1	0	0
2019-08-09	12:15:20	11.94978842	hel_or_ach	1	1	1
2019-08-09	12:15:21	11.94978842	hel_or_ach	1	1	1
2019-08-09	12:19:38	11.94978842	hel_or_ach	1	0	0
2019-08-09	12:25:45	11.94978842	hel_or_ach	1	0	0
2019-08-09	12:26:48	11.94978842	hel_or_ach	1	0	0
2019-08-09	12:32:40	11.94978842	hel_or_ach	1	0	0
2019-08-09	12:40:45	11.94978842	hel_or_ach	1	1	1
2019-08-09	12:42:07	11.94978842	hel_or_ach	1	1	1
2019-08-09	12:43:18	11.94978842	hel_or_ach	1	0	0
2019-08-09	12:56:24	11.94978842	hel_or_ach	1	0	0
2019-08-09	12:57:12	11.94978842	hel_or_ach	1	1	0
2019-08-09	13:00:58	11.94978842	hel_or_ach	1	1	1
2019-08-09	13:02:03	11.94978842	hel_or_ach	1	0	0
2019-08-09	13:04:03	11.94978842	hel_or_ach	1	1	1
2019-08-09	13:09:31	11.94978842	hel_or_ach	1	1	1
2019-08-09	13:09:49	11.94978842	deidamia	1	1	1
2019-08-09	13:11:00	11.94978842	hel_or_ach	1	1	1
2019-08-09	13:12:16	11.94978842	hel_or_ach	1	1	1
2019-08-09	13:13:30	11.94978842	hel_or_ach	1	0	0
2019-08-09	13:13:31	11.94978842	marcus	1	1	0
2019-08-09	13:17:45	11.94978842	hel_or_ach	1	1	1
2019-08-09	13:20:01	11.94978842	deidamia	1	1	1
2019-08-10	08:59:00	11.92855214	menelaus	1	0	0
2019-08-10	09:00:40	11.92855214	menelaus	1	0	0
2019-08-10	09:18:31	11.92855214	menelaus	1	0	0
2019-08-10	09:31:00	11.92855214	menelaus	1	0	0
2019-08-10	09:39:15	11.92855214	menelaus	1	0	0
2019-08-10	09:48:30	11.92855214	menelaus	1	0	0
2019-08-10	09:58:03	11.92855214	hel_or_ach	1	0	0
2019-08-10	10:03:30	11.92855214	menelaus	1	0	0
2019-08-10	10:12:27	11.92855214	hel_or_ach	1	0	0
2019-08-10	10:20:15	11.92855214	hel_or_ach	1	0	0
2019-08-10	10:20:43	11.92855214	hel_or_ach	1	0	0
2019-08-10	10:21:02	11.92855214	menelaus	1	0	0
2019-08-10	10:22:30	11.92855214	hel_or_ach	1	0	0
2019-08-10	10:24:13	11.92855214	hel_or_ach	1	0	0
2019-08-10	10:37:00	11.92855214	hel_or_ach	1	0	0
2019-08-10	10:37:25	11.92855214	hel_or_ach	0	0	0
2019-08-10	10:41:02	11.92855214	hel_or_ach	1	0	0
2019-08-10	10:42:30	11.92855214	hel_or_ach	0	0	0
2019-08-10	10:44:35	11.92855214	hel_or_ach	1	0	0
2019-08-10	10:48:40	11.92855214	hel_or_ach	1	0	0
2019-08-10	10:51:42	11.92855214	hel_or_ach	1	1	0
2019-08-10	10:55:39	11.92855214	hel_or_ach	1	1	1
2019-08-10	11:08:40	11.92855214	hel_or_ach	1	0	0
2019-08-10	11:16:38	11.92855214	hel_or_ach	1	0	0
2019-08-10	11:19:00	11.92855214	hel_or_ach	1	1	0
2019-08-10	11:21:05	11.92855214	telemachus	1	0	0
2019-08-10	11:25:57	11.92855214	hel_or_ach	1	0	0
2019-08-10	11:27:20	11.92855214	hel_or_ach	1	1	0
2019-08-10	11:27:20	11.92855214	hel_or_ach	1	0	0
2019-08-10	11:36:30	11.92855214	hel_or_ach	1	0	0
2019-08-10	11:39:39	11.92855214	hel_or_ach	1	1	0
2019-08-10	11:43:00	11.92855214	hel_or_ach	1	1	0
2019-08-10	11:45:00	11.92855214	hel_or_ach	1	0	0
2019-08-10	11:45:45	11.92855214	hel_or_ach	1	1	0
2019-08-10	11:46:20	11.92855214	hel_or_ach	1	0	0
2019-08-10	11:49:45	11.92855214	hel_or_ach	1	0	0
2019-08-10	11:50:33	11.92855214	hel_or_ach	1	0	0
2019-08-10	11:52:15	11.92855214	hel_or_ach	1	0	0
2019-08-10	11:55:10	11.92855214	hel_or_ach	0	0	0
2019-08-10	11:59:25	11.92855214	hel_or_ach	1	0	0
2019-08-10	11:59:27	11.92855214	menelaus	0	0	0
2019-08-10	12:02:20	11.92855214	hel_or_ach	1	0	0
2019-08-10	12:04:39	11.92855214	hel_or_ach	1	0	0
2019-08-10	12:12:00	11.92855214	hel_or_ach	1	1	1
2019-08-10	12:18:30	11.92855214	hel_or_ach	1	0	0
2019-08-10	12:19:21	11.92855214	hel_or_ach	1	0	0
2019-08-10	12:20:45	11.92855214	hel_or_ach	1	0	0
2019-08-10	12:21:18	11.92855214	hel_or_ach	1	0	0
2019-08-10	12:23:00	11.92855214	telemachus	1	0	0
2019-08-10	12:24:30	11.92855214	hel_or_ach	1	0	0
2019-08-10	12:28:02	11.92855214	hel_or_ach	1	1	1
2019-08-10	12:36:45	11.92855214	hel_or_ach	1	0	0
2019-08-13	09:08:22	11.86203187	menelaus	1	1	1
2019-08-13	09:23:14	11.86203187	menelaus	1	1	0
2019-08-13	09:45:20	11.86203187	deidamia	1	0	0
2019-08-13	09:51:15	11.86203187	menelaus	1	0	0
2019-08-13	09:56:50	11.86203187	menelaus	1	0	0
2019-08-13	10:14:08	11.86203187	cisseis	1	0	0
2019-08-13	10:20:00	11.86203187	hel_or_ach	1	0	0
2019-08-13	10:22:30	11.86203187	hel_or_ach	1	0	0
2019-08-13	10:25:45	11.86203187	hel_or_ach	1	0	0
2019-08-13	10:30:21	11.86203187	hel_or_ach	0	0	0
2019-08-13	10:33:00	11.86203187	hel_or_ach	0	0	0
2019-08-13	10:33:45	11.86203187	hel_or_ach	1	0	0
2019-08-13	10:38:15	11.86203187	hel_or_ach	1	0	0
2019-08-13	10:41:00	11.86203187	hel_or_ach	1	1	0
2019-08-13	10:42:00	11.86203187	hel_or_ach	1	1	0
2019-08-13	10:48:40	11.86203187	hel_or_ach	1	0	0
2019-08-13	10:50:05	11.86203187	hel_or_ach	1	1	0
2019-08-13	10:51:25	11.86203187	hel_or_ach	1	1	0
2019-08-13	10:56:30	11.86203187	hel_or_ach	1	1	0
2019-08-13	11:00:23	11.86203187	hel_or_ach	1	1	1
2019-08-13	11:01:36	11.86203187	hel_or_ach	0	0	0
2019-08-13	11:03:50	11.86203187	hel_or_ach	1	1	1
2019-08-13	11:04:12	11.86203187	hel_or_ach	1	0	0
2019-08-13	11:05:00	11.86203187	hel_or_ach	1	0	0
2019-08-13	11:05:10	11.86203187	hel_or_ach	1	1	0
2019-08-13	11:09:57	11.86203187	hel_or_ach	1	0	0
2019-08-13	11:09:58	11.86203187	hel_or_ach	1	1	0
2019-08-13	11:10:40	11.86203187	hel_or_ach	0	0	0
2019-08-13	11:16:25	11.86203187	cisseis	1	1	0
2019-08-13	11:25:20	11.86203187	hel_or_ach	1	0	0
2019-08-13	11:27:35	11.86203187	hel_or_ach	1	0	0
2019-08-13	11:36:05	11.86203187	hel_or_ach	1	1	1
2019-08-13	11:36:40	11.86203187	hel_or_ach	0	0	0
2019-08-13	11:40:30	11.86203187	hel_or_ach	1	0	0
2019-08-13	11:40:38	11.86203187	deidamia	1	1	1
2019-08-13	11:43:05	11.86203187	hel_or_ach	1	0	0
2019-08-13	11:46:00	11.86203187	hel_or_ach	1	0	0
2019-08-13	11:46:38	11.86203187	hel_or_ach	1	0	0
2019-08-13	11:50:40	11.86203187	hel_or_ach	1	1	0
2019-08-13	11:52:50	11.86203187	hel_or_ach	1	1	0
2019-08-13	11:53:05	11.86203187	hel_or_ach	1	0	0
2019-08-13	11:53:35	11.86203187	hel_or_ach	1	1	0
2019-08-13	11:53:40	11.86203187	hel_or_ach	1	0	0
2019-08-13	11:56:36	11.86203187	hel_or_ach	1	0	0
2019-08-13	11:57:35	11.86203187	hel_or_ach	1	0	0
2019-08-13	12:00:05	11.86203187	cisseis	1	0	0
2019-08-13	12:04:28	11.86203187	hel_or_ach	1	0	0
2019-08-13	12:06:10	11.86203187	hel_or_ach	0	0	0
2019-08-13	12:07:50	11.86203187	hel_or_ach	1	1	1
2019-08-13	12:08:17	11.86203187	hel_or_ach	1	1	1
2019-08-13	12:10:17	11.86203187	hel_or_ach	1	0	0
2019-08-13	12:14:00	11.86203187	hel_or_ach	1	1	1
2019-08-13	12:15:55	11.86203187	hel_or_ach	1	0	0
2019-08-13	12:17:05	11.86203187	hel_or_ach	1	0	0
2019-08-13	12:17:15	11.86203187	hel_or_ach	1	0	0
2019-08-13	12:18:20	11.86203187	hel_or_ach	1	0	0
2019-08-13	12:19:33	11.86203187	hel_or_ach	1	1	1
2019-08-13	12:20:50	11.86203187	hel_or_ach	1	0	0
2019-08-13	12:21:30	11.86203187	hel_or_ach	1	1	1
2019-08-13	12:23:44	11.86203187	cisseis	1	0	0
2019-08-13	12:24:08	11.86203187	hel_or_ach	1	1	1
2019-08-13	12:25:05	11.86203187	hel_or_ach	1	0	0
2019-08-13	12:25:10	11.86203187	rhetenor	1	0	0
2019-08-13	12:30:51	11.86203187	hel_or_ach	1	1	1
2019-08-13	12:31:30	11.86203187	hel_or_ach	1	0	0
2019-08-13	12:32:43	11.86203187	hel_or_ach	1	0	0
2019-08-13	12:34:15	11.86203187	hel_or_ach	1	0	0
2019-08-13	12:36:30	11.86203187	hel_or_ach	1	0	0
2019-08-13	12:37:51	11.86203187	hel_or_ach	1	0	0
2019-08-13	12:47:45	11.86203187	hel_or_ach	1	0	0
2019-08-13	12:48:16	11.86203187	hel_or_ach	1	0	0
2019-08-13	12:54:18	11.86203187	hel_or_ach	1	0	0
2019-08-13	13:00:26	11.86203187	rhetenor	1	0	0
2019-08-13	13:03:32	11.86203187	hel_or_ach	1	0	0
2019-08-13	13:08:40	11.86203187	hel_or_ach	1	0	0
2019-08-13	13:13:28	11.86203187	hel_or_ach	1	1	0
2019-08-13	13:17:55	11.86203187	hel_or_ach	1	1	1
2019-08-13	13:27:33	11.86203187	hel_or_ach	1	1	1
2019-08-13	13:28:09	11.86203187	hel_or_ach	1	1	0
2019-08-15	09:14:27	11.81566086	menelaus	1	1	0
2019-08-15	09:28:18	11.81566086	menelaus	1	0	0
2019-08-15	09:37:23	11.81566086	menelaus	1	1	1
2019-08-15	09:52:33	11.81566086	menelaus	1	0	0
2019-08-15	10:07:30	11.81566086	hel_or_ach	1	0	0
2019-08-15	10:26:00	11.81566086	hel_or_ach	1	1	0
2019-08-15	10:29:30	11.81566086	hel_or_ach	1	0	0
2019-08-15	10:30:20	11.81566086	hel_or_ach	1	1	1
2019-08-15	10:31:45	11.81566086	hel_or_ach	1	0	0
2019-08-15	10:33:00	11.81566086	hel_or_ach	1	0	0
2019-08-15	10:33:24	11.81566086	hel_or_ach	1	0	0
2019-08-15	10:34:50	11.81566086	telemachus	1	0	0
2019-08-15	10:35:10	11.81566086	hel_or_ach	1	0	0
2019-08-15	10:38:18	11.81566086	hel_or_ach	1	1	1
2019-08-15	10:41:37	11.81566086	hel_or_ach	1	0	0
2019-08-15	10:42:13	11.81566086	hel_or_ach	1	1	1
2019-08-15	10:42:52	11.81566086	hel_or_ach	1	1	1
2019-08-15	10:44:50	11.81566086	cisseis	1	0	0
2019-08-15	10:47:44	11.81566086	hel_or_ach	1	1	1
2019-08-15	10:51:50	11.81566086	menelaus	1	0	0
2019-08-15	10:51:51	11.81566086	cisseis	1	0	0
2019-08-15	10:52:38	11.81566086	cisseis	1	0	0
2019-08-15	10:53:25	11.81566086	hel_or_ach	0	0	0
2019-08-15	10:54:50	11.81566086	cisseis	1	0	0
2019-08-15	10:57:37	11.81566086	cisseis	1	1	0
2019-08-15	10:58:00	11.81566086	hel_or_ach	0	0	0
2019-08-15	11:01:20	11.81566086	hel_or_ach	0	0	0
2019-08-15	11:02:44	11.81566086	hel_or_ach	1	1	0
2019-08-15	11:02:58	11.81566086	hel_or_ach	1	1	1
2019-08-15	11:03:38	11.81566086	hel_or_ach	1	0	0
2019-08-15	11:07:13	11.81566086	hel_or_ach	1	0	0
2019-08-15	11:07:25	11.81566086	hel_or_ach	1	0	0
2019-08-15	11:14:00	11.81566086	hel_or_ach	1	0	0
2019-08-15	11:14:18	11.81566086	hel_or_ach	1	1	0
2019-08-15	11:14:48	11.81566086	hel_or_ach	1	1	0
2019-08-15	11:15:50	11.81566086	cisseis	1	0	0
2019-08-15	11:17:35	11.81566086	hel_or_ach	1	0	0
2019-08-15	11:25:00	11.81566086	telemachus	1	0	0
2019-08-15	11:27:43	11.81566086	hel_or_ach	1	0	0
2019-08-15	11:28:30	11.81566086	hel_or_ach	1	1	0
2019-08-15	11:30:47	11.81566086	hel_or_ach	1	1	1
2019-08-15	11:32:40	11.81566086	hel_or_ach	1	1	0
2019-08-15	11:33:55	11.81566086	hel_or_ach	1	1	0
2019-08-15	11:35:12	11.81566086	hel_or_ach	1	1	1
2019-08-15	11:35:50	11.81566086	hel_or_ach	0	0	0
2019-08-15	11:43:20	11.81566086	hel_or_ach	1	1	1
2019-08-15	11:44:14	11.81566086	deidamia	1	0	0
2019-08-15	11:45:15	11.81566086	hel_or_ach	0	0	0
2019-08-15	11:46:27	11.81566086	hel_or_ach	1	1	1
2019-08-15	11:46:52	11.81566086	hel_or_ach	1	1	1
2019-08-15	11:47:35	11.81566086	hel_or_ach	1	0	0
2019-08-15	11:48:21	11.81566086	hel_or_ach	1	1	1
2019-08-15	11:49:52	11.81566086	hel_or_ach	1	1	1
2019-08-15	11:50:08	11.81566086	hel_or_ach	1	1	1
2019-08-15	11:50:30	11.81566086	deidamia	1	0	0
2019-08-15	11:50:43	11.81566086	hel_or_ach	1	1	0
2019-08-15	11:55:20	11.81566086	cisseis	1	1	0
2019-08-15	11:55:30	11.81566086	hel_or_ach	1	1	0
2019-08-15	11:57:00	11.81566086	hel_or_ach	1	0	0
2019-08-15	11:57:05	11.81566086	hel_or_ach	1	0	0
2019-08-15	11:57:30	11.81566086	hel_or_ach	1	1	0
2019-08-15	11:57:31	11.81566086	hel_or_ach	1	1	0
2019-08-15	12:01:43	11.81566086	deidamia	1	0	0
2019-08-15	12:02:32	11.81566086	hel_or_ach	1	1	1
2019-08-15	12:02:50	11.81566086	hel_or_ach	1	0	0
2019-08-15	12:03:50	11.81566086	hel_or_ach	1	1	1
2019-08-15	12:06:03	11.81566086	hel_or_ach	1	1	1
2019-08-15	12:06:52	11.81566086	hel_or_ach	1	1	1
2019-08-15	12:07:30	11.81566086	hel_or_ach	1	0	0
2019-08-15	12:08:45	11.81566086	hel_or_ach	1	0	0
2019-08-15	12:10:15	11.81566086	hel_or_ach	1	0	0
2019-08-15	12:13:26	11.81566086	telemachus	1	0	0
2019-08-15	12:14:40	11.81566086	hel_or_ach	1	1	0
2019-08-15	12:15:57	11.81566086	hel_or_ach	1	1	0
2019-08-15	12:19:50	11.81566086	hel_or_ach	1	0	0
2019-08-15	12:21:43	11.81566086	hel_or_ach	1	0	0
2019-08-15	12:22:00	11.81566086	hel_or_ach	1	1	0
2019-08-15	12:22:21	11.81566086	hel_or_ach	1	0	0
2019-08-15	12:22:22	11.81566086	hel_or_ach	1	0	0
2019-08-15	12:24:55	11.81566086	hel_or_ach	1	0	0
2019-08-15	12:26:17	11.81566086	hel_or_ach	1	1	1
2019-08-15	12:26:33	11.81566086	hel_or_ach	1	1	0
2019-08-15	12:27:30	11.81566086	hel_or_ach	1	1	1
2019-08-15	12:28:22	11.81566086	hel_or_ach	1	1	1
2019-08-15	12:28:50	11.81566086	hel_or_ach	1	1	0
2019-08-15	12:29:48	11.81566086	hel_or_ach	1	1	1
2019-08-15	12:31:35	11.81566086	telemachus	1	0	0
2019-08-15	12:32:56	11.81566086	hel_or_ach	1	1	0
2019-08-15	12:36:14	11.81566086	cisseis	1	0	0
2019-08-15	12:36:47	11.81566086	hel_or_ach	1	1	0
2019-08-15	12:41:40	11.81566086	hel_or_ach	1	1	0
2019-08-15	12:41:45	11.81566086	hel_or_ach	1	0	0
2019-08-15	12:43:40	11.81566086	hel_or_ach	1	0	0
2019-08-15	12:45:04	11.81566086	cisseis	1	0	0
2019-08-15	12:48:20	11.81566086	cisseis	1	0	0
2019-08-15	12:49:10	11.81566086	hel_or_ach	1	1	1
2019-08-15	12:49:43	11.81566086	hel_or_ach	1	0	0
2019-08-15	12:50:30	11.81566086	hel_or_ach	1	0	0
2019-08-15	12:51:49	11.81566086	cisseis	1	0	0
2019-08-15	12:53:16	11.81566086	hel_or_ach	1	1	1
2019-08-15	12:53:31	11.81566086	hel_or_ach	1	1	1
2019-08-15	12:56:04	11.81566086	hel_or_ach	1	0	0
2019-08-15	12:59:19	11.81566086	hel_or_ach	0	0	0
2019-08-15	13:01:57	11.81566086	deidamia	1	0	0
2019-08-15	13:02:05	11.81566086	hel_or_ach	1	1	0
2019-08-15	13:10:25	11.81566086	deidamia	1	0	0
2019-08-15	13:11:40	11.81566086	hel_or_ach	1	1	0
2019-08-15	13:12:19	11.81566086	hel_or_ach	1	1	1
2019-08-15	13:13:18	11.81566086	hel_or_ach	1	0	0
2019-08-15	13:15:19	11.81566086	hel_or_ach	1	0	0
2019-08-15	13:18:52	11.81566086	hel_or_ach	1	1	1
2019-08-15	13:25:25	11.81566086	hel_or_ach	1	1	1
2019-08-15	13:27:28	11.81566086	hel_or_ach	1	0	0
2019-08-16	08:57:08	11.79196373	menelaus	1	0	0
2019-08-16	08:58:25	11.79196373	menelaus	1	0	0
2019-08-16	09:04:45	11.79196373	menelaus	1	0	0
2019-08-16	09:07:15	11.79196373	menelaus	1	0	0
2019-08-16	09:13:48	11.79196373	menelaus	1	1	0
2019-08-16	09:32:35	11.79196373	menelaus	0	0	0
2019-08-16	09:44:50	11.79196373	menelaus	1	0	0
2019-08-16	09:50:20	11.79196373	hel_or_ach	1	1	0
2019-08-16	09:57:28	11.79196373	menelaus	1	1	0
2019-08-16	10:06:43	11.79196373	menelaus	1	1	1
2019-08-16	10:13:43	11.79196373	menelaus	1	0	0
2019-08-16	10:15:06	11.79196373	hel_or_ach	1	1	1
2019-08-16	10:17:04	11.79196373	hel_or_ach	1	1	0
2019-08-16	10:18:55	11.79196373	menelaus	1	1	1
2019-08-16	10:20:30	11.79196373	menelaus	1	0	0
2019-08-16	10:25:13	11.79196373	hel_or_ach	1	1	1
2019-08-16	10:28:25	11.79196373	cisseis	1	0	0
2019-08-16	10:34:27	11.79196373	hel_or_ach	1	1	1
2019-08-16	10:35:48	11.79196373	menelaus	1	1	0
2019-08-16	10:38:20	11.79196373	hel_or_ach	1	0	0
2019-08-16	10:43:01	11.79196373	hel_or_ach	1	1	1
2019-08-16	10:50:55	11.79196373	hel_or_ach	1	0	0
2019-08-16	10:55:05	11.79196373	hel_or_ach	0	0	0
2019-08-16	10:56:57	11.79196373	hel_or_ach	1	1	0
2019-08-16	11:01:00	11.79196373	hel_or_ach	1	0	0
2019-08-16	11:03:00	11.79196373	hel_or_ach	1	0	0
2019-08-16	11:05:30	11.79196373	hel_or_ach	1	0	0
2019-08-16	11:14:48	11.79196373	hel_or_ach	1	0	0
2019-08-16	11:16:50	11.79196373	menelaus	1	1	1
2019-08-16	11:20:40	11.79196373	telemachus	1	0	0
2019-08-16	11:36:37	11.79196373	hel_or_ach	1	0	0
2019-08-16	11:38:32	11.79196373	hel_or_ach	1	1	1
2019-08-16	11:51:45	11.79196373	hel_or_ach	1	0	0
2019-08-16	11:56:16	11.79196373	hel_or_ach	0	0	0
2019-08-16	11:58:20	11.79196373	hel_or_ach	1	0	0
2019-08-16	11:59:58	11.79196373	hel_or_ach	1	0	0
2019-08-16	12:01:20	11.79196373	hel_or_ach	1	0	0
2019-08-16	12:08:48	11.79196373	hel_or_ach	1	1	0
2019-08-16	12:09:45	11.79196373	hel_or_ach	1	1	0
2019-08-16	12:09:46	11.79196373	hel_or_ach	1	0	0
2019-08-16	12:15:20	11.79196373	hel_or_ach	1	0	0
2019-08-16	12:15:48	11.79196373	hel_or_ach	1	0	0
2019-08-16	12:16:15	11.79196373	cisseis	1	0	0
2019-08-16	12:20:00	11.79196373	deidamia	1	0	0
2019-08-16	12:20:27	11.79196373	hel_or_ach	1	1	1
2019-08-16	12:21:20	11.79196373	hel_or_ach	1	1	0
2019-08-16	12:38:10	11.79196373	hel_or_ach	1	0	0
2019-08-16	12:38:34	11.79196373	hel_or_ach	1	0	0
2019-08-16	12:38:40	11.79196373	hel_or_ach	1	0	0
2019-08-16	12:40:45	11.79196373	hel_or_ach	1	1	0
2019-08-16	12:47:31	11.79196373	hel_or_ach	1	0	0
2019-08-16	12:50:03	11.79196373	hel_or_ach	1	0	0
2019-08-16	12:53:00	11.79196373	hel_or_ach	1	0	0
2019-08-16	12:57:06	11.79196373	hel_or_ach	1	1	1
2019-08-16	13:00:40	11.79196373	hel_or_ach	1	0	0
2019-08-16	13:08:00	11.79196373	hel_or_ach	0	0	0
2019-08-16	13:09:45	11.79196373	hel_or_ach	1	0	0
2019-08-16	13:15:22	11.79196373	hel_or_ach	1	0	0
2019-08-16	13:16:05	11.79196373	hel_or_ach	1	0	0
2019-08-18	09:38:06	11.74370555	menelaus	1	0	0
2019-08-18	09:44:40	11.74370555	menelaus	1	0	0
2019-08-18	10:00:33	11.74370555	menelaus	1	0	0
2019-08-18	10:02:40	11.74370555	menelaus	1	0	0
2019-08-18	10:03:52	11.74370555	hel_or_ach	1	0	0
2019-08-18	10:15:42	11.74370555	cisseis	1	0	0
2019-08-18	10:20:10	11.74370555	hel_or_ach	1	1	0
2019-08-18	10:25:25	11.74370555	hel_or_ach	1	0	0
2019-08-18	10:28:00	11.74370555	hel_or_ach	1	0	0
2019-08-18	10:28:13	11.74370555	menelaus	1	0	0
2019-08-18	10:29:50	11.74370555	hel_or_ach	0	0	0
2019-08-18	10:29:51	11.74370555	hel_or_ach	0	0	0
2019-08-18	10:30:38	11.74370555	menelaus	1	1	0
2019-08-18	10:31:20	11.74370555	hel_or_ach	1	0	0
2019-08-18	10:32:20	11.74370555	hel_or_ach	0	0	0
2019-08-18	10:32:58	11.74370555	hel_or_ach	1	0	0
2019-08-18	10:35:30	11.74370555	hel_or_ach	1	1	0
2019-08-18	10:39:15	11.74370555	hel_or_ach	1	0	0
2019-08-18	10:41:40	11.74370555	hel_or_ach	0	0	0
2019-08-18	10:50:04	11.74370555	menelaus	1	0	0
2019-08-18	10:53:12	11.74370555	hel_or_ach	0	0	0
2019-08-18	10:53:18	11.74370555	hel_or_ach	1	0	0
2019-08-18	10:56:55	11.74370555	hel_or_ach	1	1	0
2019-08-18	10:56:58	11.74370555	hel_or_ach	1	1	0
2019-08-18	10:57:20	11.74370555	hel_or_ach	1	0	0
2019-08-18	10:58:10	11.74370555	hel_or_ach	1	1	0
2019-08-18	10:59:14	11.74370555	hel_or_ach	1	0	0
2019-08-18	10:59:17	11.74370555	telemachus	1	0	0
2019-08-18	11:02:20	11.74370555	hel_or_ach	1	1	1
2019-08-18	11:05:58	11.74370555	hel_or_ach	1	0	0
2019-08-18	11:07:00	11.74370555	hel_or_ach	1	0	0
2019-08-18	11:08:40	11.74370555	hel_or_ach	0	0	0
2019-08-18	11:16:30	11.74370555	hel_or_ach	1	0	0
2019-08-18	11:17:55	11.74370555	hel_or_ach	1	1	1
2019-08-18	11:26:14	11.74370555	hel_or_ach	1	1	0
2019-08-18	11:30:00	11.74370555	hel_or_ach	0	0	0
2019-08-18	11:32:12	11.74370555	hel_or_ach	1	0	0
2019-08-18	11:36:38	11.74370555	hel_or_ach	1	1	1
2019-08-18	11:38:11	11.74370555	hel_or_ach	0	0	0
2019-08-18	11:44:10	11.74370555	hel_or_ach	1	0	0
2019-08-18	11:46:40	11.74370555	hel_or_ach	0	0	0
2019-08-18	11:47:05	11.74370555	hel_or_ach	1	0	0
2019-08-18	11:50:30	11.74370555	rhetenor	1	0	0
2019-08-18	11:50:46	11.74370555	hel_or_ach	1	0	0
2019-08-18	11:51:13	11.74370555	hel_or_ach	1	0	0
2019-08-18	11:51:15	11.74370555	hel_or_ach	1	0	0
2019-08-18	11:51:30	11.74370555	hel_or_ach	1	1	0
2019-08-18	11:57:00	11.74370555	hel_or_ach	1	0	0
2019-08-18	12:01:24	11.74370555	hel_or_ach	1	1	0
2019-08-18	12:01:26	11.74370555	hel_or_ach	1	0	0
2019-08-18	12:03:33	11.74370555	cisseis	1	1	0
2019-08-18	12:04:00	11.74370555	deidamia	1	0	0
2019-08-18	12:05:08	11.74370555	hel_or_ach	1	1	1
2019-08-18	12:06:45	11.74370555	hel_or_ach	1	0	0
2019-08-18	12:08:50	11.74370555	hel_or_ach	1	1	0
2019-08-18	12:16:03	11.74370555	hel_or_ach	1	0	0
2019-08-18	12:18:32	11.74370555	hel_or_ach	1	0	0
2019-08-18	12:34:15	11.74370555	hel_or_ach	1	0	0
2019-08-18	12:37:10	11.74370555	hel_or_ach	0	0	0
2019-08-18	12:39:20	11.74370555	hel_or_ach	1	0	0
2019-08-18	12:46:18	11.74370555	hel_or_ach	1	0	0
2019-08-18	13:01:13	11.74370555	hel_or_ach	1	0	0
2019-08-18	13:18:31	11.74370555	hel_or_ach	1	0	0
2019-08-18	13:18:55	11.74370555	hel_or_ach	1	0	0
2019-08-18	13:22:00	11.74370555	hel_or_ach	1	1	0
2019-08-18	13:22:57	11.74370555	hel_or_ach	1	0	0
2019-08-18	13:27:47	11.74370555	hel_or_ach	1	0	0
2019-08-22	10:11:56	11.644626	hel_or_ach	0	0	0
2019-08-22	10:13:05	11.644626	hel_or_ach	1	1	1
2019-08-22	10:17:25	11.644626	hel_or_ach	0	0	0
2019-08-22	10:17:56	11.644626	hel_or_ach	1	1	0
2019-08-22	10:18:33	11.644626	hel_or_ach	1	0	0
2019-08-22	10:19:33	11.644626	hel_or_ach	1	1	1
2019-08-22	10:19:55	11.644626	hel_or_ach	1	1	0
2019-08-22	10:20:05	11.644626	hel_or_ach	1	1	1
2019-08-22	10:21:20	11.644626	cisseis	1	0	0
2019-08-22	10:21:50	11.644626	menelaus	1	0	0
2019-08-22	10:22:45	11.644626	telemachus	1	0	0
2019-08-22	10:26:40	11.644626	hel_or_ach	1	1	0
2019-08-22	10:27:08	11.644626	hel_or_ach	1	0	0
2019-08-22	10:27:20	11.644626	hel_or_ach	0	0	0
2019-08-22	10:31:04	11.644626	telemachus	1	0	0
2019-08-22	10:33:24	11.644626	hel_or_ach	1	1	0
2019-08-22	10:34:40	11.644626	hel_or_ach	0	0	0
2019-08-22	10:35:05	11.644626	hel_or_ach	1	1	0
2019-08-22	10:35:20	11.644626	hel_or_ach	1	1	0
2019-08-22	10:35:40	11.644626	hel_or_ach	1	0	0
2019-08-22	10:35:41	11.644626	menelaus	1	0	0
2019-08-22	10:36:37	11.644626	hel_or_ach	1	1	1
2019-08-22	10:37:26	11.644626	hel_or_ach	1	0	0
2019-08-22	10:38:15	11.644626	telemachus	1	0	0
2019-08-22	10:40:00	11.644626	telemachus	1	0	0
2019-08-22	10:40:15	11.644626	hel_or_ach	1	1	1
2019-08-22	10:40:30	11.644626	hel_or_ach	1	1	0
2019-08-22	10:41:13	11.644626	hel_or_ach	1	1	0
2019-08-22	10:42:40	11.644626	hel_or_ach	1	1	0
2019-08-22	10:43:00	11.644626	telemachus	1	0	0
2019-08-22	10:43:20	11.644626	hel_or_ach	0	0	0
2019-08-22	10:44:40	11.644626	hel_or_ach	1	1	0
2019-08-22	10:45:06	11.644626	hel_or_ach	0	0	0
2019-08-22	10:45:45	11.644626	hel_or_ach	1	1	0
2019-08-22	10:48:28	11.644626	hel_or_ach	1	0	0
2019-08-22	10:50:00	11.644626	hel_or_ach	0	0	0
2019-08-22	10:52:54	11.644626	hel_or_ach	1	1	0
2019-08-22	10:53:08	11.644626	menelaus	1	0	0
2019-08-22	10:54:23	11.644626	telemachus	1	0	0
2019-08-22	10:58:20	11.644626	hel_or_ach	0	0	0
2019-08-22	10:59:23	11.644626	hel_or_ach	1	0	0
2019-08-22	11:00:00	11.644626	hel_or_ach	1	1	0
2019-08-22	11:02:24	11.644626	hel_or_ach	1	1	0
2019-08-22	11:05:27	11.644626	hel_or_ach	1	1	0
2019-08-22	11:20:00	11.644626	menelaus	1	0	0
2019-08-22	11:21:00	11.644626	hel_or_ach	1	0	0
2019-08-22	11:25:50	11.644626	hel_or_ach	1	1	0
2019-08-22	11:27:55	11.644626	hel_or_ach	1	1	0
2019-08-22	11:29:18	11.644626	hel_or_ach	1	1	0
2019-08-22	11:30:53	11.644626	hel_or_ach	1	0	0
2019-08-22	11:31:30	11.644626	hel_or_ach	1	0	0
2019-08-22	11:32:48	11.644626	hel_or_ach	1	1	0
2019-08-22	11:35:40	11.644626	hel_or_ach	1	1	0
2019-08-22	11:39:18	11.644626	hel_or_ach	1	0	0
2019-08-22	12:00:50	11.644626	cisseis	1	0	0
2019-08-22	12:01:15	11.644626	hel_or_ach	1	1	0
2019-08-22	12:02:20	11.644626	hel_or_ach	1	0	0
2019-08-22	12:03:15	11.644626	hel_or_ach	1	1	0
2019-08-22	12:03:45	11.644626	hel_or_ach	1	0	0
2019-08-22	12:05:48	11.644626	hel_or_ach	1	0	0
2019-08-22	12:06:25	11.644626	hel_or_ach	1	1	0
2019-08-22	12:07:37	11.644626	hel_or_ach	0	0	0
2019-08-22	12:08:20	11.644626	hel_or_ach	1	1	0
2019-08-22	12:10:03	11.644626	hel_or_ach	1	0	0
2019-08-22	12:12:35	11.644626	hel_or_ach	1	1	0
2019-08-22	12:16:11	11.644626	hel_or_ach	1	0	0
2019-08-22	12:18:00	11.644626	hel_or_ach	1	0	0
2019-08-22	12:20:20	11.644626	hel_or_ach	1	1	0
2019-08-22	12:20:21	11.644626	hel_or_ach	1	0	0
2019-08-22	12:23:00	11.644626	hel_or_ach	1	0	0
2019-08-22	12:27:40	11.644626	hel_or_ach	1	0	0
2019-08-22	12:30:37	11.644626	hel_or_ach	1	0	0
2019-08-22	12:32:00	11.644626	hel_or_ach	1	0	0
2019-08-22	12:33:48	11.644626	hel_or_ach	1	0	0
2019-08-22	12:34:14	11.644626	hel_or_ach	1	1	0
2019-08-22	12:35:00	11.644626	hel_or_ach	1	0	0
2019-08-22	12:35:40	11.644626	hel_or_ach	1	0	0
2019-08-22	12:37:36	11.644626	hel_or_ach	1	1	0
2019-08-22	12:42:15	11.644626	deidamia	1	0	0
2019-08-22	12:45:05	11.644626	hel_or_ach	1	0	0
2019-08-22	12:46:35	11.644626	hel_or_ach	1	0	0
2019-08-22	12:48:20	11.644626	hel_or_ach	1	0	0
2019-08-22	12:49:48	11.644626	hel_or_ach	1	1	0
2019-08-22	12:52:40	11.644626	hel_or_ach	1	1	0
2019-08-22	12:58:00	11.644626	hel_or_ach	1	0	0
2019-08-22	13:03:10	11.644626	marcus	1	0	0
2019-08-22	13:05:40	11.644626	hel_or_ach	1	1	0
2019-08-22	13:07:48	11.644626	hel_or_ach	1	0	0
2019-08-22	13:12:15	11.644626	hel_or_ach	1	0	0
2019-08-22	13:12:55	11.644626	hel_or_ach	1	1	0
2019-08-22	13:16:20	11.644626	hel_or_ach	1	0	0
2019-08-22	13:20:28	11.644626	hel_or_ach	1	0	0
2019-08-22	13:28:13	11.644626	hel_or_ach	1	0	0
2019-08-22	13:30:45	11.644626	hel_or_ach	1	1	0
2019-08-23	09:10:45	11.61950803	menelaus	1	0	0
2019-08-23	09:16:30	11.61950803	menelaus	1	0	0
2019-08-23	09:22:30	11.61950803	menelaus	1	1	0
2019-08-23	09:27:30	11.61950803	menelaus	1	1	1
2019-08-23	09:29:35	11.61950803	menelaus	1	1	1
2019-08-23	09:38:29	11.61950803	menelaus	1	1	1
2019-08-23	09:38:36	11.61950803	menelaus	1	0	0
2019-08-23	09:42:32	11.61950803	menelaus	1	0	0
2019-08-24	09:17:30	11.59431458	menelaus	1	0	0
2019-08-24	09:26:58	11.59431458	menelaus	1	1	0
2019-08-24	09:27:52	11.59431458	menelaus	1	0	0
2019-08-24	09:28:35	11.59431458	menelaus	1	1	1
2019-08-24	09:32:25	11.59431458	menelaus	1	0	0
2019-08-24	09:33:13	11.59431458	menelaus	1	1	1
2019-08-24	09:47:58	11.59431458	menelaus	1	0	0
2019-08-24	09:56:32	11.59431458	menelaus	1	1	1
2019-08-24	10:05:36	11.59431458	menelaus	1	0	0
2019-08-24	10:14:16	11.59431458	menelaus	1	0	0
2019-08-24	10:19:10	11.59431458	hel_or_ach	1	0	0
2019-08-24	10:19:15	11.59431458	hel_or_ach	1	0	0
2019-08-24	10:19:46	11.59431458	menelaus	1	1	1
2019-08-24	10:21:30	11.59431458	hel_or_ach	1	1	0
2019-08-24	10:24:37	11.59431458	hel_or_ach	0	0	0
2019-08-24	10:25:52	11.59431458	hel_or_ach	1	1	0
2019-08-24	10:38:00	11.59431458	hel_or_ach	0	0	0
2019-08-24	10:43:15	11.59431458	hel_or_ach	0	0	0
2019-08-24	10:47:25	11.59431458	hel_or_ach	1	0	0
2019-08-24	10:51:18	11.59431458	hel_or_ach	1	1	0
2019-08-24	10:51:25	11.59431458	hel_or_ach	1	0	0
2019-08-24	10:52:44	11.59431458	hel_or_ach	1	1	1
2019-08-24	11:27:17	11.59431458	hel_or_ach	1	0	0
2019-08-24	11:29:18	11.59431458	hel_or_ach	1	0	0
2019-08-24	11:34:37	11.59431458	hel_or_ach	1	1	0
2019-08-24	11:37:28	11.59431458	hel_or_ach	1	1	0
2019-08-24	11:38:13	11.59431458	hel_or_ach	1	1	0
2019-08-24	11:39:46	11.59431458	hel_or_ach	1	0	0
2019-08-24	11:41:30	11.59431458	hel_or_ach	1	0	0
2019-08-24	11:42:30	11.59431458	hel_or_ach	1	0	0
2019-08-24	11:45:18	11.59431458	hel_or_ach	0	0	0
2019-08-24	11:46:55	11.59431458	deidamia	1	0	0
2019-08-24	11:47:05	11.59431458	hel_or_ach	1	1	0
2019-08-24	11:47:38	11.59431458	menelaus	1	0	0
2019-08-24	11:48:50	11.59431458	hel_or_ach	1	0	0
2019-08-24	11:49:22	11.59431458	hel_or_ach	1	0	0
2019-08-24	11:50:00	11.59431458	hel_or_ach	1	0	0
2019-08-24	11:50:35	11.59431458	hel_or_ach	1	0	0
2019-08-24	11:51:30	11.59431458	hel_or_ach	1	0	0
2019-08-24	11:55:34	11.59431458	rhetenor	1	0	0
2019-08-25	09:54:17	11.5690775	menelaus	1	0	0
2019-08-25	09:58:25	11.5690775	menelaus	1	1	1
2019-08-25	10:04:52	11.5690775	hel_or_ach	1	0	0
2019-08-25	10:08:30	11.5690775	hel_or_ach	1	1	1
2019-08-25	10:09:20	11.5690775	hel_or_ach	1	1	1
2019-08-25	10:12:40	11.5690775	menelaus	1	0	0
2019-08-25	10:13:02	11.5690775	menelaus	1	1	1
2019-08-25	10:17:30	11.5690775	hel_or_ach	0	0	0
2019-08-25	10:18:48	11.5690775	hel_or_ach	1	1	1
2019-08-25	10:22:24	11.5690775	menelaus	0	0	0
2019-08-25	10:26:25	11.5690775	telemachus	1	0	0
2019-08-25	10:28:03	11.5690775	hel_or_ach	1	0	0
2019-08-25	10:30:28	11.5690775	hel_or_ach	1	1	0
2019-08-25	10:32:27	11.5690775	hel_or_ach	1	1	0
2019-08-25	10:38:56	11.5690775	hel_or_ach	1	0	0
2019-08-25	10:42:37	11.5690775	rhetenor	1	0	0
2019-08-25	10:44:00	11.5690775	hel_or_ach	0	0	0
2019-08-25	10:44:29	11.5690775	hel_or_ach	1	0	0
2019-08-25	10:46:49	11.5690775	hel_or_ach	0	0	0
2019-08-25	10:47:39	11.5690775	hel_or_ach	1	1	0
2019-08-25	10:48:08	11.5690775	hel_or_ach	1	1	1
2019-08-25	10:50:05	11.5690775	hel_or_ach	0	0	0
2019-08-25	10:50:55	11.5690775	telemachus	1	0	0
2019-08-25	10:51:17	11.5690775	hel_or_ach	0	0	0
2019-08-25	10:54:27	11.5690775	cisseis	1	0	0
2019-08-25	10:59:29	11.5690775	cisseis	1	0	0
2019-08-25	11:01:11	11.5690775	hel_or_ach	1	0	0
2019-08-25	11:01:28	11.5690775	hel_or_ach	1	1	0
2019-08-25	11:08:55	11.5690775	hel_or_ach	1	1	1
2019-08-25	11:13:37	11.5690775	hel_or_ach	1	1	1
2019-08-25	11:22:57	11.5690775	hel_or_ach	1	1	1
2019-08-25	11:25:10	11.5690775	hel_or_ach	1	1	1
2019-08-25	11:28:16	11.5690775	hel_or_ach	1	0	0
2019-08-25	11:28:25	11.5690775	hel_or_ach	0	0	0
2019-08-25	11:28:44	11.5690775	hel_or_ach	1	1	1
2019-08-25	11:29:48	11.5690775	hel_or_ach	1	0	0
2019-08-25	11:31:00	11.5690775	hel_or_ach	1	0	0
2019-08-25	11:35:15	11.5690775	hel_or_ach	1	0	0
2019-08-25	11:36:37	11.5690775	telemachus	1	0	0
2019-08-25	11:37:45	11.5690775	hel_or_ach	1	0	0
2019-08-25	11:37:46	11.5690775	hel_or_ach	0	0	0
2019-08-25	11:38:13	11.5690775	cisseis	1	0	0
2019-08-25	11:39:13	11.5690775	hel_or_ach	1	1	1
2019-08-25	11:40:40	11.5690775	hel_or_ach	1	0	0
2019-08-25	11:43:00	11.5690775	hel_or_ach	1	0	0
2019-08-25	11:43:15	11.5690775	hel_or_ach	1	0	0
2019-08-25	11:43:41	11.5690775	hel_or_ach	1	0	0
2019-08-25	11:44:15	11.5690775	deidamia	1	1	1
2019-08-25	11:45:58	11.5690775	hel_or_ach	1	1	0
2019-08-25	11:46:05	11.5690775	hel_or_ach	1	0	0
2019-08-25	11:48:16	11.5690775	hel_or_ach	1	0	0
2019-08-25	11:48:40	11.5690775	hel_or_ach	1	1	1
2019-08-25	11:49:00	11.5690775	hel_or_ach	1	0	0
2019-08-25	11:49:20	11.5690775	hel_or_ach	1	1	1
2019-08-25	11:49:57	11.5690775	hel_or_ach	1	1	1
2019-08-25	11:50:03	11.5690775	hel_or_ach	1	1	1
2019-08-25	11:52:50	11.5690775	cisseis	1	1	0
2019-08-25	12:00:19	11.5690775	hel_or_ach	1	1	1
2019-08-25	12:01:40	11.5690775	hel_or_ach	1	0	0
2019-08-25	12:01:58	11.5690775	hel_or_ach	1	1	1
2019-08-25	12:02:35	11.5690775	hel_or_ach	1	0	0
2019-08-25	12:04:42	11.5690775	marcus	1	0	0
2019-08-25	12:05:18	11.5690775	hel_or_ach	1	1	0
2019-08-25	12:06:10	11.5690775	hel_or_ach	1	0	0
2019-08-25	12:09:40	11.5690775	hel_or_ach	1	1	0
2019-08-25	12:09:41	11.5690775	hel_or_ach	1	0	0
2019-08-25	12:12:44	11.5690775	hel_or_ach	1	1	1
2019-08-25	12:15:47	11.5690775	cisseis	1	0	0
2019-08-25	12:15:52	11.5690775	hel_or_ach	1	1	1
2019-08-25	12:20:20	11.5690775	hel_or_ach	1	0	0
2019-08-25	12:23:36	11.5690775	hel_or_ach	1	1	1
2019-08-25	12:24:00	11.5690775	hel_or_ach	1	0	0
2019-08-25	12:26:05	11.5690775	hel_or_ach	1	0	0
2019-08-25	12:26:47	11.5690775	hel_or_ach	1	1	1
2019-08-25	12:27:30	11.5690775	hel_or_ach	1	0	0
2019-08-25	12:28:20	11.5690775	hel_or_ach	1	0	0
2019-08-25	12:29:20	11.5690775	hel_or_ach	1	0	0
2019-08-25	12:33:05	11.5690775	hel_or_ach	1	1	1
2019-08-25	12:45:50	11.5690775	hel_or_ach	1	1	0
2019-08-25	12:48:28	11.5690775	hel_or_ach	1	1	1
2019-08-25	12:49:36	11.5690775	hel_or_ach	1	0	0
2019-08-25	12:51:00	11.5690775	hel_or_ach	1	1	1
2019-08-25	12:52:12	11.5690775	hel_or_ach	0	0	0
2019-08-25	12:59:31	11.5690775	hel_or_ach	1	0	0
2019-08-25	13:04:18	11.5690775	hel_or_ach	1	0	0
2019-08-25	13:06:53	11.5690775	hel_or_ach	1	0	0
2019-08-25	13:08:14	11.5690775	hel_or_ach	1	1	0
2019-08-25	13:22:18	11.5690775	hel_or_ach	1	1	0
2019-08-25	13:22:48	11.5690775	deidamia	1	1	1
2019-08-25	13:23:15	11.5690775	hel_or_ach	1	0	0
2019-08-25	13:24:43	11.5690775	hel_or_ach	1	0	0
2019-08-26	09:25:30	11.54382869	menelaus	1	0	0
2019-08-26	09:44:07	11.54382869	hel_or_ach	1	1	1
2019-08-26	10:00:22	11.54382869	hel_or_ach	0	0	0
2019-08-26	10:04:00	11.54382869	hel_or_ach	1	0	0
2019-08-26	10:04:34	11.54382869	telemachus	1	0	0
2019-08-26	10:07:30	11.54382869	hel_or_ach	1	1	0
2019-08-26	10:09:16	11.54382869	hel_or_ach	1	1	1
2019-08-26	10:09:43	11.54382869	hel_or_ach	1	1	0
2019-08-26	10:29:20	11.54382869	hel_or_ach	1	0	0
2019-08-26	10:33:07	11.54382869	hel_or_ach	1	0	0
2019-08-26	10:38:54	11.54382869	hel_or_ach	1	0	0
2019-08-26	10:41:38	11.54382869	hel_or_ach	1	0	0
2019-08-26	10:43:10	11.54382869	hel_or_ach	1	0	0
2019-08-26	10:44:20	11.54382869	hel_or_ach	1	1	1
2019-08-26	10:45:35	11.54382869	hel_or_ach	1	1	1
2019-08-26	10:57:25	11.54382869	hel_or_ach	0	0	0
2019-08-26	11:11:20	11.54382869	telemachus	1	0	0
2019-08-26	11:15:10	11.54382869	hel_or_ach	1	0	0
2019-08-26	11:18:40	11.54382869	hel_or_ach	1	1	1
2019-08-26	11:22:30	11.54382869	telemachus	1	0	0
2019-08-26	11:23:05	11.54382869	hel_or_ach	0	0	0
2019-08-26	11:23:30	11.54382869	hel_or_ach	1	0	0
2019-08-26	11:24:10	11.54382869	telemachus	1	0	0
2019-08-26	11:25:23	11.54382869	hel_or_ach	1	0	0
2019-08-26	11:27:00	11.54382869	telemachus	1	0	0
2019-08-26	11:27:01	11.54382869	telemachus	1	0	0
2019-08-26	11:32:40	11.54382869	hel_or_ach	1	0	0
2019-08-26	11:32:55	11.54382869	hel_or_ach	1	1	0
2019-08-26	11:36:20	11.54382869	telemachus	1	0	0
2019-08-26	11:38:11	11.54382869	hel_or_ach	1	0	0
2019-08-26	11:39:15	11.54382869	hel_or_ach	1	0	0
2019-08-26	11:43:38	11.54382869	telemachus	1	0	0
2019-08-26	11:43:39	11.54382869	telemachus	1	0	0
2019-08-26	11:44:25	11.54382869	hel_or_ach	1	0	0
2019-08-26	11:45:58	11.54382869	hel_or_ach	1	1	1
2019-08-26	11:51:46	11.54382869	hel_or_ach	0	0	0
2019-08-26	11:52:24	11.54382869	hel_or_ach	1	1	1
2019-08-26	11:58:50	11.54382869	hel_or_ach	1	1	0
2019-08-26	12:00:30	11.54382869	telemachus	1	0	0
2019-08-26	12:01:31	11.54382869	hel_or_ach	1	1	1
2019-08-26	12:02:41	11.54382869	hel_or_ach	1	0	0
2019-08-26	12:04:33	11.54382869	hel_or_ach	1	0	0
2019-08-26	12:05:30	11.54382869	marcus	1	0	0
2019-08-26	12:06:05	11.54382869	hel_or_ach	0	0	0
2019-08-26	12:07:47	11.54382869	hel_or_ach	1	0	0
2019-08-26	12:09:20	11.54382869	hel_or_ach	1	0	0
2019-08-26	12:10:30	11.54382869	hel_or_ach	1	0	0
2019-08-26	12:15:53	11.54382869	hel_or_ach	1	1	1
2019-08-26	12:16:07	11.54382869	hel_or_ach	1	0	0
2019-08-26	12:16:47	11.54382869	hel_or_ach	1	1	0
2019-08-26	12:21:10	11.54382869	hel_or_ach	1	0	0
2019-08-26	12:23:35	11.54382869	hel_or_ach	1	0	0
2019-08-26	12:26:00	11.54382869	hel_or_ach	1	0	0
2019-08-26	12:30:30	11.54382869	hel_or_ach	1	0	0
2019-08-26	12:34:25	11.54382869	hel_or_ach	1	1	0
2019-08-26	12:48:57	11.54382869	hel_or_ach	1	0	0
2019-08-26	12:49:33	11.54382869	hel_or_ach	1	0	0
2019-08-26	12:56:44	11.54382869	hel_or_ach	1	0	0
2019-08-26	13:05:30	11.54382869	hel_or_ach	1	0	0
2019-08-26	13:14:01	11.54382869	hel_or_ach	1	0	0
2019-08-26	13:14:03	11.54382869	hel_or_ach	1	0	0
2019-08-26	13:14:40	11.54382869	hel_or_ach	1	0	0
2019-08-29	09:11:25	11.4683305	hel_or_ach	1	1	0
2019-08-29	09:13:00	11.4683305	hel_or_ach	1	0	0
2019-08-29	09:14:58	11.4683305	hel_or_ach	1	0	0
2019-08-29	09:20:35	11.4683305	hel_or_ach	0	0	0
2019-08-29	09:24:31	11.4683305	hel_or_ach	1	0	0
2019-08-29	09:27:38	11.4683305	hel_or_ach	1	1	1
2019-08-29	09:35:00	11.4683305	hel_or_ach	1	1	0
2019-08-29	09:35:05	11.4683305	hel_or_ach	0	0	0
2019-08-29	09:36:20	11.4683305	hel_or_ach	1	1	0
2019-08-29	09:38:20	11.4683305	hel_or_ach	1	0	0
2019-08-29	09:40:37	11.4683305	menelaus	1	0	0
2019-08-29	09:43:20	11.4683305	hel_or_ach	1	1	0
2019-08-29	09:43:23	11.4683305	hel_or_ach	1	0	0
2019-08-29	09:44:25	11.4683305	hel_or_ach	1	1	0
2019-08-29	09:44:46	11.4683305	hel_or_ach	1	1	0
2019-08-29	09:47:27	11.4683305	menelaus	1	1	1
2019-08-29	09:47:29	11.4683305	hel_or_ach	1	0	0
2019-08-29	09:48:49	11.4683305	hel_or_ach	1	1	0
2019-08-29	09:51:38	11.4683305	menelaus	1	0	0
2019-08-29	09:53:21	11.4683305	hel_or_ach	1	1	1
2019-08-29	09:54:46	11.4683305	hel_or_ach	1	1	0
2019-08-29	09:56:00	11.4683305	rhetenor	1	0	0
2019-08-29	09:57:50	11.4683305	hel_or_ach	1	1	0
2019-08-29	09:58:58	11.4683305	hel_or_ach	1	1	0
2019-08-29	09:59:08	11.4683305	hel_or_ach	1	1	0
2019-08-29	10:00:14	11.4683305	menelaus	1	0	0
2019-08-29	10:02:20	11.4683305	hel_or_ach	0	0	0
2019-08-29	10:02:35	11.4683305	hel_or_ach	1	1	0
2019-08-29	10:02:50	11.4683305	hel_or_ach	1	0	0
2019-08-29	10:04:26	11.4683305	hel_or_ach	1	0	0
2019-08-29	10:07:31	11.4683305	hel_or_ach	1	1	0
2019-08-29	10:08:06	11.4683305	hel_or_ach	0	0	0
2019-08-29	10:11:23	11.4683305	menelaus	1	0	0
2019-08-29	10:14:00	11.4683305	hel_or_ach	1	1	0
2019-08-29	10:18:50	11.4683305	rhetenor	1	0	0
2019-08-29	10:20:50	11.4683305	hel_or_ach	1	1	0
2019-08-29	10:21:14	11.4683305	menelaus	1	0	0
2019-08-29	10:23:23	11.4683305	hel_or_ach	1	1	0
2019-08-29	10:25:03	11.4683305	hel_or_ach	1	1	0
2019-08-29	10:25:24	11.4683305	hel_or_ach	1	1	0
2019-08-29	10:26:38	11.4683305	hel_or_ach	1	1	1
2019-08-29	10:27:02	11.4683305	hel_or_ach	1	1	1
2019-08-29	10:30:15	11.4683305	hel_or_ach	1	1	0
2019-08-29	10:31:07	11.4683305	hel_or_ach	1	1	0
2019-08-29	10:33:45	11.4683305	hel_or_ach	1	1	0
2019-08-29	10:34:10	11.4683305	hel_or_ach	1	1	0
2019-08-29	10:42:00	11.4683305	hel_or_ach	1	0	0
2019-08-29	10:44:20	11.4683305	hel_or_ach	1	0	0
2019-08-29	10:44:48	11.4683305	hel_or_ach	1	0	0
2019-08-29	10:45:43	11.4683305	hel_or_ach	1	1	0
2019-08-29	10:49:15	11.4683305	hel_or_ach	1	1	0
2019-08-29	10:51:10	11.4683305	hel_or_ach	1	1	0
2019-08-29	10:52:35	11.4683305	hel_or_ach	1	0	0
2019-08-29	10:53:37	11.4683305	hel_or_ach	1	0	0
2019-08-29	10:56:04	11.4683305	hel_or_ach	1	1	0
2019-08-29	10:56:34	11.4683305	hel_or_ach	1	1	1
2019-08-29	10:57:42	11.4683305	hel_or_ach	1	0	0
2019-08-29	10:59:34	11.4683305	hel_or_ach	1	0	0
2019-08-29	11:00:50	11.4683305	hel_or_ach	1	1	0
2019-08-29	11:01:38	11.4683305	hel_or_ach	1	1	0
2019-08-29	11:02:00	11.4683305	hel_or_ach	1	1	0
2019-08-29	11:02:23	11.4683305	hel_or_ach	1	1	0
2019-08-29	11:03:20	11.4683305	hel_or_ach	1	1	1
2019-08-29	11:05:50	11.4683305	hel_or_ach	1	1	0
2019-08-29	11:08:06	11.4683305	cisseis	1	1	0
2019-08-29	11:10:17	11.4683305	hel_or_ach	1	1	1
2019-08-29	11:11:00	11.4683305	hel_or_ach	1	1	0
2019-08-29	11:11:26	11.4683305	cisseis	1	0	0
2019-08-29	11:15:30	11.4683305	hel_or_ach	1	1	0
2019-08-29	11:16:58	11.4683305	hel_or_ach	1	1	0
2019-08-29	11:18:20	11.4683305	hel_or_ach	1	0	0
2019-08-29	11:20:45	11.4683305	hel_or_ach	1	0	0
2019-08-29	11:22:42	11.4683305	hel_or_ach	1	1	0
2019-08-29	11:24:31	11.4683305	hel_or_ach	1	1	0
2019-08-29	11:25:40	11.4683305	deidamia	1	0	0
2019-08-29	11:30:00	11.4683305	hel_or_ach	1	0	0
2019-08-29	11:31:32	11.4683305	rhetenor	1	0	0
2019-08-29	11:35:22	11.4683305	hel_or_ach	1	1	1
2019-08-29	11:35:40	11.4683305	hel_or_ach	1	0	0
2019-08-29	11:36:25	11.4683305	hel_or_ach	1	0	0
2019-08-29	11:36:30	11.4683305	hel_or_ach	1	1	0
2019-08-29	11:37:42	11.4683305	hel_or_ach	1	1	0
2019-08-29	11:40:05	11.4683305	hel_or_ach	1	1	0
2019-08-29	11:41:00	11.4683305	hel_or_ach	0	0	0
2019-08-29	11:44:28	11.4683305	hel_or_ach	1	1	0
2019-08-29	11:45:40	11.4683305	hel_or_ach	1	1	0
2019-08-29	11:47:12	11.4683305	hel_or_ach	1	1	0
2019-08-29	11:47:26	11.4683305	hel_or_ach	1	1	1
2019-08-29	11:47:43	11.4683305	hel_or_ach	1	1	0
2019-08-29	11:50:00	11.4683305	hel_or_ach	1	1	0
2019-08-30	09:00:00	11.44335342	menelaus	1	1	0
2019-08-30	09:08:00	11.44335342	hel_or_ach	1	0	0
2019-08-30	09:16:42	11.44335342	menelaus	1	0	0
2019-08-30	09:17:50	11.44335342	telemachus	1	0	0
2019-08-30	09:35:04	11.44335342	hel_or_ach	1	0	0
2019-08-30	09:46:40	11.44335342	hel_or_ach	1	1	1
2019-08-30	09:48:10	11.44335342	hel_or_ach	1	0	0
2019-08-30	09:49:03	11.44335342	hel_or_ach	0	0	0
2019-08-30	09:57:58	11.44335342	hel_or_ach	1	0	0
2019-08-30	10:01:55	11.44335342	hel_or_ach	1	1	0
2019-08-30	10:02:50	11.44335342	hel_or_ach	1	0	0
2019-08-30	10:03:09	11.44335342	hel_or_ach	1	0	0
2019-08-30	10:05:30	11.44335342	hel_or_ach	1	1	0
2019-08-30	10:07:00	11.44335342	hel_or_ach	1	0	0
2019-08-30	10:12:21	11.44335342	hel_or_ach	1	0	0
2019-08-30	10:15:19	11.44335342	hel_or_ach	1	1	0
2019-08-30	10:19:55	11.44335342	telemachus	1	0	0
2019-08-30	10:21:26	11.44335342	hel_or_ach	0	0	0
2019-08-30	10:22:46	11.44335342	hel_or_ach	0	0	0
2019-08-30	10:23:35	11.44335342	hel_or_ach	0	0	0
2019-08-30	10:24:58	11.44335342	hel_or_ach	0	0	0
2019-08-30	10:27:00	11.44335342	hel_or_ach	0	0	0
2019-08-30	10:27:30	11.44335342	hel_or_ach	1	1	0
2019-08-30	10:29:15	11.44335342	hel_or_ach	1	1	1
2019-08-30	10:31:15	11.44335342	hel_or_ach	0	0	0
2019-08-30	10:42:28	11.44335342	hel_or_ach	1	0	0
2019-08-30	10:44:02	11.44335342	hel_or_ach	0	0	0
2019-08-30	10:48:55	11.44335342	hel_or_ach	1	0	0
2019-08-30	10:50:27	11.44335342	hel_or_ach	1	0	0
2019-08-30	10:53:21	11.44335342	hel_or_ach	1	1	0
2019-08-30	10:54:15	11.44335342	hel_or_ach	0	0	0
2019-08-30	11:06:17	11.44335342	hel_or_ach	0	0	0
2019-08-30	11:07:30	11.44335342	hel_or_ach	1	1	1
2019-08-30	11:08:20	11.44335342	hel_or_ach	1	0	0
2019-08-30	11:09:49	11.44335342	hel_or_ach	1	1	0
2019-08-30	11:10:37	11.44335342	hel_or_ach	1	1	1
2019-08-30	11:13:30	11.44335342	hel_or_ach	0	0	0
2019-08-30	11:18:00	11.44335342	hel_or_ach	1	1	0
2019-08-30	11:24:30	11.44335342	hel_or_ach	1	0	0
2019-08-30	11:26:26	11.44335342	hel_or_ach	1	1	0
2019-08-30	11:27:31	11.44335342	hel_or_ach	1	0	0
2019-08-30	11:27:34	11.44335342	hel_or_ach	1	1	0
2019-08-30	11:29:14	11.44335342	hel_or_ach	1	0	0
2019-08-30	11:31:20	11.44335342	hel_or_ach	1	0	0
2019-08-30	11:31:55	11.44335342	hel_or_ach	1	1	0
2019-08-30	11:34:35	11.44335342	hel_or_ach	1	0	0
2019-08-30	11:36:20	11.44335342	hel_or_ach	1	0	0
2019-08-30	11:37:07	11.44335342	hel_or_ach	1	0	0
2019-08-30	11:37:15	11.44335342	hel_or_ach	1	1	0
2019-08-30	11:38:35	11.44335342	hel_or_ach	1	1	1
2019-08-30	11:39:15	11.44335342	hel_or_ach	1	1	0
2019-08-30	11:39:33	11.44335342	hel_or_ach	1	0	0
2019-08-30	11:44:01	11.44335342	hel_or_ach	1	1	0
2019-08-30	11:45:50	11.44335342	hel_or_ach	1	1	0
2019-08-30	11:48:50	11.44335342	hel_or_ach	1	1	0
2019-08-30	11:49:06	11.44335342	hel_or_ach	1	0	0
2019-08-30	11:51:05	11.44335342	hel_or_ach	1	1	0
2019-08-30	11:53:40	11.44335342	hel_or_ach	1	0	0
2019-08-30	11:56:20	11.44335342	hel_or_ach	1	0	0
2019-08-30	11:57:47	11.44335342	hel_or_ach	1	0	0
2019-08-30	11:59:10	11.44335342	hel_or_ach	1	0	0
2019-08-30	12:00:25	11.44335342	hel_or_ach	1	1	0
2019-08-30	12:00:30	11.44335342	hel_or_ach	1	1	0
2019-08-30	12:02:22	11.44335342	hel_or_ach	0	0	0
2019-08-30	12:03:20	11.44335342	telemachus	1	0	0
2019-08-30	12:07:27	11.44335342	hel_or_ach	1	1	1
2019-08-30	12:11:30	11.44335342	hel_or_ach	1	0	0
2019-08-30	12:12:30	11.44335342	hel_or_ach	1	0	0
2019-08-30	12:14:15	11.44335342	hel_or_ach	1	0	0
2019-08-30	12:15:10	11.44335342	hel_or_ach	0	0	0
2019-08-30	12:29:23	11.44335342	hel_or_ach	1	1	1
2019-08-30	12:29:50	11.44335342	hel_or_ach	1	0	0
2019-08-30	12:31:50	11.44335342	hel_or_ach	1	0	0
2019-08-30	12:34:35	11.44335342	hel_or_ach	1	0	0
2019-08-30	12:34:39	11.44335342	hel_or_ach	1	0	0
2019-08-30	12:38:26	11.44335342	hel_or_ach	1	0	0
2019-08-30	12:44:00	11.44335342	hel_or_ach	1	0	0
2019-08-30	12:55:03	11.44335342	hel_or_ach	1	0	0
2019-08-30	13:00:52	11.44335342	hel_or_ach	1	1	0
2019-08-30	13:05:45	11.44335342	hel_or_ach	1	0	0
2019-08-30	13:08:00	11.44335342	hel_or_ach	0	0	0
2019-08-30	13:09:17	11.44335342	hel_or_ach	1	1	0
2019-08-30	13:12:12	11.44335342	hel_or_ach	1	0	0
2019-08-30	13:14:30	11.44335342	hel_or_ach	1	0	0
2019-08-30	13:14:57	11.44335342	hel_or_ach	1	0	0
2019-08-31	12:00:45	11.41852397	hel_or_ach	0	0	0
2019-08-31	12:02:50	11.41852397	hel_or_ach	1	0	0
2019-08-31	12:07:05	11.41852397	deidamia	1	0	0
2019-08-31	12:09:00	11.41852397	hel_or_ach	1	0	0
2019-08-31	12:11:10	11.41852397	hel_or_ach	1	0	0
2019-08-31	12:11:11	11.41852397	hel_or_ach	1	0	0
2019-08-31	12:11:35	11.41852397	hel_or_ach	1	0	0
2019-08-31	12:18:24	11.41852397	hel_or_ach	1	1	1
2019-08-31	12:20:20	11.41852397	hel_or_ach	1	0	0
2019-08-31	12:22:20	11.41852397	hel_or_ach	1	0	0
2019-08-31	12:22:21	11.41852397	hel_or_ach	1	0	0
2019-08-31	12:23:35	11.41852397	hel_or_ach	1	0	0
2019-08-31	12:27:03	11.41852397	hel_or_ach	1	1	1
2019-08-31	12:29:00	11.41852397	hel_or_ach	1	1	0
2019-08-31	12:31:00	11.41852397	hel_or_ach	1	0	0
2019-08-31	12:32:26	11.41852397	hel_or_ach	1	0	0
2019-08-31	12:34:59	11.41852397	hel_or_ach	1	1	1
2019-08-31	12:37:22	11.41852397	hel_or_ach	1	1	0
2019-08-31	12:40:00	11.41852397	hel_or_ach	0	0	0
2019-08-31	12:43:00	11.41852397	hel_or_ach	1	0	0
2019-08-31	12:43:55	11.41852397	hel_or_ach	1	1	1
2019-08-31	12:44:40	11.41852397	hel_or_ach	1	0	0
2019-08-31	12:53:30	11.41852397	hel_or_ach	1	0	0
2019-08-31	12:53:50	11.41852397	hel_or_ach	1	1	1
2019-08-31	12:53:55	11.41852397	hel_or_ach	1	0	0
2019-08-31	12:56:05	11.41852397	marcus	1	0	0
2019-08-31	12:56:30	11.41852397	hel_or_ach	1	0	0
2019-09-01	10:02:50	11.393874	hel_or_ach	1	1	0
2019-09-01	10:03:30	11.393874	hel_or_ach	1	0	0
2019-09-01	10:03:40	11.393874	telemachus	1	0	0
2019-09-01	10:07:30	11.393874	hel_or_ach	0	0	0
2019-09-01	10:08:25	11.393874	hel_or_ach	1	0	0
2019-09-01	10:17:08	11.393874	hel_or_ach	1	0	0
2019-09-01	10:21:37	11.393874	hel_or_ach	1	0	0
2019-09-01	10:22:07	11.393874	hel_or_ach	1	1	0
2019-09-01	10:28:06	11.393874	hel_or_ach	0	0	0
2019-09-01	10:31:50	11.393874	hel_or_ach	1	0	0
2019-09-01	10:32:45	11.393874	hel_or_ach	1	1	1
2019-09-01	10:34:00	11.393874	hel_or_ach	1	0	0
2019-09-01	10:34:50	11.393874	telemachus	1	0	0
2019-09-01	10:34:55	11.393874	hel_or_ach	1	0	0
2019-09-01	10:38:27	11.393874	hel_or_ach	1	0	0
2019-09-01	10:49:40	11.393874	hel_or_ach	1	0	0
2019-09-01	10:50:00	11.393874	hel_or_ach	1	0	0
2019-09-01	10:50:01	11.393874	hel_or_ach	1	0	0
2019-09-01	10:50:24	11.393874	hel_or_ach	1	1	0
2019-09-01	10:51:40	11.393874	hel_or_ach	1	1	0
2019-09-03	09:26:55	11.34524002	menelaus	1	0	0
2019-09-03	09:42:04	11.34524002	hel_or_ach	1	1	1
2019-09-03	09:42:28	11.34524002	hel_or_ach	1	0	0
2019-09-03	09:43:40	11.34524002	hel_or_ach	0	0	0
2019-09-03	09:43:42	11.34524002	hel_or_ach	1	0	0
2019-09-03	10:01:12	11.34524002	hel_or_ach	0	0	0
2019-09-03	10:05:20	11.34524002	hel_or_ach	0	0	0
2019-09-03	10:07:11	11.34524002	hel_or_ach	1	0	0
2019-09-03	10:15:00	11.34524002	telemachus	1	0	0
2019-09-03	10:16:43	11.34524002	hel_or_ach	1	1	1
2019-09-03	10:18:22	11.34524002	telemachus	1	0	0
2019-09-03	10:20:50	11.34524002	hel_or_ach	1	1	0
2019-09-03	10:27:20	11.34524002	hel_or_ach	1	0	0
2019-09-03	10:33:50	11.34524002	hel_or_ach	1	0	0
2019-09-03	10:36:00	11.34524002	hel_or_ach	1	0	0
2019-09-03	10:36:42	11.34524002	hel_or_ach	1	1	1
2019-09-03	10:39:40	11.34524002	hel_or_ach	0	0	0
2019-09-03	10:44:35	11.34524002	hel_or_ach	0	0	0
2019-09-03	10:45:00	11.34524002	menelaus	1	0	0
2019-09-05	11:49:00	11.29770645	hel_or_ach	1	1	1
2019-09-05	11:50:30	11.29770645	hel_or_ach	1	0	0
2019-09-05	11:57:00	11.29770645	deidamia	1	1	1
2019-09-05	11:57:06	11.29770645	hel_or_ach	1	0	0
2019-09-05	12:01:33	11.29770645	hel_or_ach	1	0	0
2019-09-05	12:05:24	11.29770645	hel_or_ach	1	1	1
2019-09-05	12:05:30	11.29770645	hel_or_ach	1	0	0
2019-09-05	12:06:37	11.29770645	hel_or_ach	1	1	1
2019-09-05	12:08:45	11.29770645	hel_or_ach	1	1	0
2019-09-05	12:09:42	11.29770645	hel_or_ach	1	1	0
2019-09-05	12:10:35	11.29770645	hel_or_ach	1	1	0
2019-09-05	12:12:06	11.29770645	hel_or_ach	1	0	0
2019-09-05	12:12:30	11.29770645	telemachus	1	0	0
2019-09-05	12:14:20	11.29770645	hel_or_ach	1	0	0
2019-09-05	12:16:50	11.29770645	hel_or_ach	1	0	0
2019-09-05	12:19:50	11.29770645	hel_or_ach	1	0	0
2019-09-05	12:22:44	11.29770645	hel_or_ach	1	1	1
2019-09-05	12:23:27	11.29770645	hel_or_ach	1	1	1
2019-09-05	12:25:05	11.29770645	hel_or_ach	1	0	0
2019-09-05	12:25:35	11.29770645	telemachus	1	0	0
2019-09-05	12:27:40	11.29770645	hel_or_ach	1	0	0
2019-09-05	12:29:10	11.29770645	hel_or_ach	1	0	0
2019-09-05	12:34:10	11.29770645	cisseis	1	1	0
2019-09-05	12:35:10	11.29770645	hel_or_ach	1	0	0
2019-09-05	12:35:45	11.29770645	hel_or_ach	1	0	0
2019-09-05	12:38:38	11.29770645	hel_or_ach	1	1	1
2019-09-05	12:38:55	11.29770645	hel_or_ach	1	0	0
2019-09-05	12:41:50	11.29770645	hel_or_ach	1	0	0
2019-09-05	12:41:58	11.29770645	hel_or_ach	1	1	1
2019-09-05	12:43:35	11.29770645	hel_or_ach	1	1	1
2019-09-05	12:46:15	11.29770645	hel_or_ach	1	0	0
2019-09-05	12:47:36	11.29770645	hel_or_ach	1	0	0
2019-09-05	12:47:50	11.29770645	telemachus	1	0	0
2019-09-05	12:49:34	11.29770645	hel_or_ach	1	1	1
2019-09-05	12:56:54	11.29770645	hel_or_ach	1	0	0
2019-09-05	13:03:00	11.29770645	hel_or_ach	1	1	0
2019-09-05	13:05:00	11.29770645	hel_or_ach	1	0	0
2019-09-05	13:06:35	11.29770645	hel_or_ach	1	0	0
2019-09-05	13:08:33	11.29770645	hel_or_ach	1	1	1
2019-09-05	13:09:00	11.29770645	hel_or_ach	1	0	0
2019-09-05	13:09:40	11.29770645	hel_or_ach	1	0	0
2019-09-05	13:11:33	11.29770645	hel_or_ach	1	0	0
2019-09-05	13:16:13	11.29770645	hel_or_ach	1	0	0
2019-09-05	13:18:04	11.29770645	hel_or_ach	1	1	1
2019-09-05	13:20:38	11.29770645	hel_or_ach	1	0	0
2019-09-05	13:25:30	11.29770645	hel_or_ach	1	0	0
2019-09-05	13:28:00	11.29770645	hel_or_ach	1	0	0
2019-09-05	13:28:55	11.29770645	hel_or_ach	1	0	0
2019-09-05	13:31:07	11.29770645	hel_or_ach	1	1	0
2019-09-05	13:33:30	11.29770645	telemachus	1	0	0
2019-09-05	13:36:43	11.29770645	hel_or_ach	1	0	0
2019-09-05	13:38:42	11.29770645	hel_or_ach	1	0	0
2019-09-07	09:30:45	11.25152827	hel_or_ach	1	1	0
2019-09-07	09:36:31	11.25152827	hel_or_ach	1	1	0
2019-09-07	09:45:24	11.25152827	menelaus	1	1	1
2019-09-07	09:49:46	11.25152827	menelaus	1	0	0
2019-09-07	09:51:00	11.25152827	hel_or_ach	0	0	0
2019-09-07	09:30:00	11.25152827	hel_or_ach	1	0	0
2019-09-07	10:06:25	11.25152827	hel_or_ach	1	1	1
2019-09-07	10:07:55	11.25152827	hel_or_ach	0	0	0
2019-09-07	10:08:26	11.25152827	hel_or_ach	1	0	0
2019-09-07	10:21:20	11.25152827	hel_or_ach	1	0	0
2019-09-07	10:23:20	11.25152827	hel_or_ach	1	1	1
2019-09-07	10:25:05	11.25152827	hel_or_ach	1	0	0
2019-09-07	10:28:40	11.25152827	hel_or_ach	0	0	0
2019-09-07	10:31:40	11.25152827	hel_or_ach	1	1	0
2019-09-07	10:34:00	11.25152827	telemachus	1	0	0
2019-09-07	10:34:20	11.25152827	hel_or_ach	0	0	0
2019-09-07	10:39:00	11.25152827	hel_or_ach	1	1	0
2019-09-07	10:41:24	11.25152827	hel_or_ach	1	0	0
2019-09-07	10:45:00	11.25152827	hel_or_ach	1	0	0
2019-09-07	10:45:46	11.25152827	hel_or_ach	1	0	0
2019-09-07	10:49:00	11.25152827	hel_or_ach	1	0	0
2019-09-07	10:49:30	11.25152827	hel_or_ach	1	0	0
2019-09-07	10:51:10	11.25152827	hel_or_ach	1	0	0
2019-09-07	10:53:44	11.25152827	hel_or_ach	1	0	0
2019-09-07	10:54:22	11.25152827	telemachus	1	0	0
2019-09-07	10:56:25	11.25152827	telemachus	1	0	0
2019-09-07	11:01:17	11.25152827	hel_or_ach	0	0	0
2019-09-07	11:03:00	11.25152827	telemachus	1	0	0
2019-09-07	11:03:50	11.25152827	hel_or_ach	1	0	0
2019-09-07	11:04:12	11.25152827	hel_or_ach	1	0	0
2019-09-07	11:04:13	11.25152827	hel_or_ach	1	1	0
2019-09-07	11:10:05	11.25152827	hel_or_ach	1	0	0
2019-09-07	11:13:15	11.25152827	hel_or_ach	1	0	0
2019-09-07	11:13:16	11.25152827	hel_or_ach	0	0	0
2019-09-07	11:14:16	11.25152827	hel_or_ach	1	1	1
2019-09-07	11:16:55	11.25152827	hel_or_ach	1	1	0
2019-09-07	11:17:50	11.25152827	hel_or_ach	0	0	0
2019-09-07	11:18:50	11.25152827	hel_or_ach	1	0	0
2019-09-07	11:21:10	11.25152827	hel_or_ach	1	0	0
2019-09-07	11:22:24	11.25152827	hel_or_ach	1	0	0
2019-09-07	11:23:48	11.25152827	hel_or_ach	1	1	1
2019-09-07	11:28:20	11.25152827	rhetenor	1	0	0
2019-09-07	11:30:05	11.25152827	hel_or_ach	1	0	0
2019-09-07	11:32:01	11.25152827	hel_or_ach	1	0	0
2019-09-07	11:32:13	11.25152827	hel_or_ach	1	1	0
2019-09-07	11:43:10	11.25152827	hel_or_ach	1	0	0
2019-09-07	11:43:35	11.25152827	hel_or_ach	1	1	1
2019-09-07	11:44:02	11.25152827	deidamia	1	0	0
2019-09-07	11:45:30	11.25152827	hel_or_ach	1	0	0
2019-09-07	11:46:14	11.25152827	hel_or_ach	1	0	0
2019-09-07	11:47:42	11.25152827	hel_or_ach	1	0	0
2019-09-07	11:50:31	11.25152827	hel_or_ach	1	0	0
2019-09-07	11:52:15	11.25152827	hel_or_ach	1	0	0
2019-09-07	11:52:58	11.25152827	telemachus	1	1	0
2019-09-07	11:54:40	11.25152827	hel_or_ach	1	0	0
2019-09-07	11:56:26	11.25152827	hel_or_ach	1	0	0
2019-09-07	11:57:13	11.25152827	telemachus	1	0	0
2019-09-07	11:58:12	11.25152827	cisseis	1	0	0
2019-09-07	11:58:22	11.25152827	hel_or_ach	1	1	1
2019-09-07	12:02:19	11.25152827	deidamia	1	0	0
2019-09-07	12:02:38	11.25152827	hel_or_ach	1	0	0
2019-09-07	12:03:05	11.25152827	hel_or_ach	1	0	0
2019-09-07	12:03:06	11.25152827	deidamia	1	0	0
2019-09-07	12:03:23	11.25152827	hel_or_ach	1	0	0
2019-09-07	12:04:23	11.25152827	hel_or_ach	1	0	0
2019-09-07	12:08:00	11.25152827	hel_or_ach	1	0	0
2019-09-07	12:15:50	11.25152827	telemachus	1	1	0
2019-09-07	12:17:20	11.25152827	hel_or_ach	1	0	0
2019-09-07	12:25:00	11.25152827	hel_or_ach	1	1	0
2019-09-07	12:26:43	11.25152827	hel_or_ach	1	0	0
2019-09-07	12:28:05	11.25152827	hel_or_ach	1	0	0
2019-09-07	12:28:06	11.25152827	hel_or_ach	1	0	0
2019-09-07	12:28:44	11.25152827	hel_or_ach	1	0	0
2019-09-07	12:31:10	11.25152827	hel_or_ach	1	0	0
2019-09-07	12:31:30	11.25152827	hel_or_ach	1	1	0
2019-09-07	12:31:50	11.25152827	hel_or_ach	1	0	0
2019-09-07	12:32:36	11.25152827	hel_or_ach	1	1	0
2019-09-07	12:36:20	11.25152827	hel_or_ach	1	1	0
2019-09-07	12:37:24	11.25152827	hel_or_ach	1	0	0
2019-09-07	12:38:55	11.25152827	hel_or_ach	1	0	0
2019-09-07	12:44:30	11.25152827	hel_or_ach	1	0	0
2019-09-07	12:45:24	11.25152827	hel_or_ach	1	0	0
2019-09-07	12:48:30	11.25152827	deidamia	1	0	0
2019-09-07	12:51:45	11.25152827	hel_or_ach	1	0	0
2019-09-07	12:53:50	11.25152827	hel_or_ach	1	0	0
2019-09-07	12:54:47	11.25152827	hel_or_ach	1	0	0
2019-09-07	12:56:10	11.25152827	hel_or_ach	1	0	0
2019-09-07	13:02:05	11.25152827	hel_or_ach	1	1	1
2019-09-07	13:05:30	11.25152827	hel_or_ach	1	0	0
2019-09-07	13:09:25	11.25152827	hel_or_ach	1	0	0
2019-09-07	13:15:19	11.25152827	deidamia	1	0	0
2019-09-07	13:17:45	11.25152827	hel_or_ach	0	0	0
2019-09-07	13:19:05	11.25152827	hel_or_ach	1	0	0
2019-09-07	13:22:30	11.25152827	deidamia	1	0	0
2019-09-07	13:24:43	11.25152827	hel_or_ach	1	1	1
2019-09-07	13:26:22	11.25152827	hel_or_ach	1	1	0
2019-09-07	13:33:25	11.25152827	hel_or_ach	1	0	0
2019-09-08	09:14:29	11.22902714	hel_or_ach	1	1	0
2019-09-08	09:23:21	11.22902714	hel_or_ach	0	0	0
2019-09-08	09:23:22	11.22902714	menelaus	0	0	0
2019-09-08	09:25:55	11.22902714	hel_or_ach	1	1	0
2019-09-08	09:32:23	11.22902714	menelaus	1	0	0
2019-09-08	09:42:56	11.22902714	hel_or_ach	1	0	0
2019-09-08	09:43:00	11.22902714	hel_or_ach	0	0	0
2019-09-08	09:48:40	11.22902714	hel_or_ach	1	1	0
2019-09-08	09:50:06	11.22902714	hel_or_ach	0	0	0
2019-09-08	09:51:05	11.22902714	hel_or_ach	1	1	0
2019-09-08	09:56:47	11.22902714	hel_or_ach	1	1	0
2019-09-08	09:57:34	11.22902714	hel_or_ach	1	1	1
2019-09-08	10:01:50	11.22902714	hel_or_ach	0	0	0
2019-09-08	10:03:56	11.22902714	hel_or_ach	0	0	0
2019-09-08	10:04:55	11.22902714	hel_or_ach	1	0	0
2019-09-08	10:06:25	11.22902714	hel_or_ach	1	1	0
2019-09-08	10:08:02	11.22902714	hel_or_ach	1	0	0
2019-09-08	10:09:43	11.22902714	hel_or_ach	1	1	1
2019-09-08	10:10:50	11.22902714	hel_or_ach	1	1	0
2019-09-08	10:13:42	11.22902714	hel_or_ach	1	0	0
2019-09-08	10:16:18	11.22902714	hel_or_ach	1	0	0
2019-09-08	10:17:21	11.22902714	hel_or_ach	1	1	1
2019-09-08	10:26:10	11.22902714	hel_or_ach	1	0	0
2019-09-08	10:27:30	11.22902714	hel_or_ach	1	0	0
2019-09-08	10:28:16	11.22902714	rhetenor	1	0	0
2019-09-08	10:31:35	11.22902714	hel_or_ach	1	1	1
2019-09-08	10:32:32	11.22902714	hel_or_ach	1	1	1
2019-09-08	10:40:13	11.22902714	hel_or_ach	1	0	0
2019-09-08	10:40:14	11.22902714	hel_or_ach	1	0	0
2019-09-08	10:43:00	11.22902714	hel_or_ach	1	0	0
2019-09-08	10:43:45	11.22902714	hel_or_ach	1	0	0
2019-09-08	10:46:07	11.22902714	hel_or_ach	1	1	0
2019-09-08	10:48:05	11.22902714	hel_or_ach	1	0	0
2019-09-08	10:52:43	11.22902714	telemachus	1	0	0
2019-09-08	10:52:59	11.22902714	hel_or_ach	1	1	1
2019-09-08	10:56:02	11.22902714	hel_or_ach	1	0	0
2019-09-08	10:59:56	11.22902714	hel_or_ach	0	0	0
2019-09-08	11:04:15	11.22902714	hel_or_ach	1	1	0
2019-09-08	11:08:20	11.22902714	hel_or_ach	1	0	0
2019-09-08	11:12:45	11.22902714	hel_or_ach	1	0	0
2019-09-08	11:16:50	11.22902714	hel_or_ach	1	1	0
2019-09-08	11:21:50	11.22902714	hel_or_ach	1	0	0
2019-09-08	11:26:10	11.22902714	hel_or_ach	0	0	0
2019-09-08	11:27:31	11.22902714	hel_or_ach	1	0	0
2019-09-08	11:36:35	11.22902714	hel_or_ach	1	1	0
2019-09-08	11:41:00	11.22902714	hel_or_ach	1	1	1
2019-09-08	11:43:28	11.22902714	hel_or_ach	1	0	0
2019-09-08	11:45:28	11.22902714	hel_or_ach	1	1	1
2019-09-08	11:47:58	11.22902714	rhetenor	1	0	0
2019-09-08	11:49:12	11.22902714	hel_or_ach	0	0	0
2019-09-08	11:58:00	11.22902714	marcus	0	0	0
2019-09-08	11:59:50	11.22902714	hel_or_ach	1	0	0
2019-09-08	12:06:26	11.22902714	hel_or_ach	1	0	0
2019-09-08	12:26:50	11.22902714	hel_or_ach	1	1	1
2019-09-08	12:38:13	11.22902714	hel_or_ach	1	1	0
2019-09-09	09:18:47	11.20696046	hel_or_ach	1	1	0
2019-09-09	09:22:39	11.20696046	hel_or_ach	0	0	0
2019-09-09	09:29:40	11.20696046	hel_or_ach	1	0	0
2019-09-09	09:29:55	11.20696046	hel_or_ach	1	1	0
2019-09-09	09:37:28	11.20696046	hel_or_ach	1	1	1
2019-09-09	09:49:50	11.20696046	hel_or_ach	1	1	0
2019-09-09	09:51:35	11.20696046	hel_or_ach	0	0	0
2019-09-09	09:57:26	11.20696046	hel_or_ach	1	1	1
2019-09-09	10:01:07	11.20696046	hel_or_ach	1	1	1
2019-09-09	10:01:25	11.20696046	hel_or_ach	1	1	0
2019-09-09	10:05:32	11.20696046	menelaus	1	1	0
2019-09-09	10:07:19	11.20696046	hel_or_ach	1	1	1
2019-09-09	10:12:04	11.20696046	hel_or_ach	1	1	0
2019-09-09	10:17:30	11.20696046	hel_or_ach	1	0	0
2019-09-09	10:23:50	11.20696046	hel_or_ach	1	1	1
2019-09-09	10:24:50	11.20696046	hel_or_ach	1	0	0
2019-09-09	10:25:22	11.20696046	hel_or_ach	1	1	1
2019-09-09	10:26:10	11.20696046	hel_or_ach	0	0	0
2019-09-09	10:26:11	11.20696046	hel_or_ach	0	0	0
2019-09-09	10:29:11	11.20696046	hel_or_ach	1	1	0
2019-09-09	10:37:28	11.20696046	hel_or_ach	1	1	0
2019-09-09	10:39:46	11.20696046	hel_or_ach	1	0	0
2019-09-09	10:47:03	11.20696046	hel_or_ach	1	0	0
2019-09-09	10:51:40	11.20696046	telemachus	1	0	0
2019-09-09	10:52:37	11.20696046	hel_or_ach	1	0	0
2019-09-09	10:56:44	11.20696046	hel_or_ach	1	0	0
2019-09-09	10:57:41	11.20696046	hel_or_ach	1	1	1
2019-09-09	10:59:10	11.20696046	hel_or_ach	1	0	0
2019-09-09	11:08:35	11.20696046	hel_or_ach	1	0	0
2019-09-09	11:11:44	11.20696046	hel_or_ach	0	0	0
2019-09-09	11:14:31	11.20696046	hel_or_ach	1	0	0
2019-09-09	11:22:00	11.20696046	hel_or_ach	1	0	0
2019-09-09	11:22:13	11.20696046	hel_or_ach	1	1	0
2019-09-09	11:22:14	11.20696046	telemachus	1	0	0
2019-09-09	11:23:05	11.20696046	hel_or_ach	1	1	0
2019-09-09	11:26:28	11.20696046	hel_or_ach	1	0	0
2019-09-09	11:27:50	11.20696046	hel_or_ach	1	1	0
2019-09-09	11:28:05	11.20696046	hel_or_ach	1	0	0
2019-09-09	11:33:20	11.20696046	hel_or_ach	1	0	0
2019-09-09	11:35:38	11.20696046	telemachus	1	1	0
2019-09-09	11:39:16	11.20696046	hel_or_ach	1	0	0
2019-09-09	11:42:55	11.20696046	deidamia	1	0	0
2019-09-09	11:43:15	11.20696046	deidamia	1	0	0
2019-09-09	11:45:16	11.20696046	hel_or_ach	1	0	0
2019-09-09	11:48:23	11.20696046	hel_or_ach	1	0	0
2019-09-09	11:49:08	11.20696046	hel_or_ach	1	1	1
2019-09-09	11:53:38	11.20696046	hel_or_ach	1	0	0
2019-09-09	11:58:15	11.20696046	hel_or_ach	0	0	0
2019-09-09	12:09:29	11.20696046	hel_or_ach	1	0	0
2019-09-09	12:10:33	11.20696046	hel_or_ach	1	1	0
2019-09-09	12:11:15	11.20696046	hel_or_ach	1	0	0
2019-09-09	12:13:20	11.20696046	hel_or_ach	1	1	0
2019-09-09	12:13:42	11.20696046	hel_or_ach	1	1	1
2019-09-09	12:14:10	11.20696046	hel_or_ach	1	1	0
2019-09-09	12:16:00	11.20696046	hel_or_ach	1	0	0
2019-09-09	12:24:10	11.20696046	hel_or_ach	1	0	0
2019-09-09	12:25:03	11.20696046	hel_or_ach	1	0	0
2019-09-09	12:32:39	11.20696046	hel_or_ach	1	1	0
2019-09-09	12:36:33	11.20696046	hel_or_ach	1	0	0
2019-09-09	12:49:00	11.20696046	hel_or_ach	1	0	0
2019-09-09	12:53:19	11.20696046	hel_or_ach	1	0	0
2019-09-09	12:57:36	11.20696046	hel_or_ach	1	0	0
2019-09-09	12:59:45	11.20696046	hel_or_ach	1	0	0
2019-09-10	09:24:26	11.18536013	menelaus	1	1	0
2019-09-10	09:26:47	11.18536013	hel_or_ach	1	1	0
2019-09-10	09:29:55	11.18536013	telemachus	1	0	0
2019-09-10	09:32:20	11.18536013	hel_or_ach	1	1	0
2019-09-10	09:36:30	11.18536013	hel_or_ach	1	1	0
2019-09-10	09:40:25	11.18536013	hel_or_ach	1	1	1
2019-09-10	09:41:20	11.18536013	hel_or_ach	1	0	0
2019-09-10	09:42:30	11.18536013	hel_or_ach	1	0	0
2019-09-10	09:44:40	11.18536013	hel_or_ach	1	0	0
2019-09-10	09:47:07	11.18536013	hel_or_ach	1	1	1
2019-09-10	09:47:28	11.18536013	hel_or_ach	1	1	1
2019-09-10	09:59:45	11.18536013	hel_or_ach	1	1	1
2019-09-10	10:01:10	11.18536013	hel_or_ach	0	0	0
2019-09-10	10:04:24	11.18536013	hel_or_ach	0	0	0
2019-09-10	10:06:18	11.18536013	hel_or_ach	1	1	1
2019-09-10	10:13:00	11.18536013	hel_or_ach	1	1	0
2019-09-10	10:14:26	11.18536013	hel_or_ach	1	0	0
2019-09-10	10:19:19	11.18536013	menelaus	1	1	0
2019-09-10	10:20:11	11.18536013	hel_or_ach	1	1	1
2019-09-10	10:21:20	11.18536013	hel_or_ach	1	0	0
2019-09-10	10:28:40	11.18536013	hel_or_ach	0	0	0
2019-09-10	10:34:55	11.18536013	hel_or_ach	1	1	1
2019-09-10	10:37:40	11.18536013	hel_or_ach	0	0	0
2019-09-10	10:39:30	11.18536013	hel_or_ach	1	0	0
2019-09-10	10:40:20	11.18536013	telemachus	1	0	0
2019-09-10	10:41:30	11.18536013	hel_or_ach	1	1	0
2019-09-10	10:47:21	11.18536013	hel_or_ach	1	1	1
2019-09-10	10:55:33	11.18536013	hel_or_ach	1	1	1
2019-09-10	11:02:29	11.18536013	hel_or_ach	1	0	0
2019-09-10	11:08:02	11.18536013	hel_or_ach	1	1	1
2019-09-10	11:10:00	11.18536013	hel_or_ach	1	0	0
2019-09-10	11:10:20	11.18536013	hel_or_ach	1	1	0
2019-09-10	11:16:05	11.18536013	hel_or_ach	1	1	0
2019-09-10	11:26:10	11.18536013	telemachus	1	0	0
2019-09-10	11:32:04	11.18536013	deidamia	1	0	0
2019-09-10	11:32:05	11.18536013	hel_or_ach	1	0	0
2019-09-10	11:36:00	11.18536013	hel_or_ach	1	0	0
2019-09-10	11:42:18	11.18536013	hel_or_ach	1	1	1
2019-09-10	11:43:20	11.18536013	hel_or_ach	1	0	0
2019-09-10	11:46:00	11.18536013	hel_or_ach	0	0	0
2019-09-10	11:51:00	11.18536013	hel_or_ach	1	0	0
2019-09-10	11:52:30	11.18536013	hel_or_ach	1	0	0
2019-09-10	11:52:31	11.18536013	telemachus	1	0	0
2019-09-10	11:53:18	11.18536013	hel_or_ach	1	1	0
2019-09-10	11:56:09	11.18536013	hel_or_ach	1	1	1
2019-09-10	11:56:10	11.18536013	hel_or_ach	1	0	0
2019-09-10	11:58:12	11.18536013	telemachus	1	0	0
2019-09-10	11:58:50	11.18536013	hel_or_ach	1	1	0
2019-09-10	12:00:31	11.18536013	hel_or_ach	1	1	1
2019-09-10	12:05:44	11.18536013	hel_or_ach	1	1	1
2019-09-10	12:06:02	11.18536013	hel_or_ach	1	1	0
2019-09-10	12:08:03	11.18536013	deidamia	1	1	1
2019-09-10	12:15:32	11.18536013	hel_or_ach	1	1	1
2019-09-10	12:21:15	11.18536013	hel_or_ach	1	0	0
2019-09-10	12:21:16	11.18536013	hel_or_ach	1	0	0
2019-09-10	12:22:27	11.18536013	hel_or_ach	1	1	1
2019-09-10	12:22:47	11.18536013	hel_or_ach	1	1	1
2019-09-10	12:34:00	11.18536013	hel_or_ach	1	1	1
2019-09-10	12:38:09	11.18536013	hel_or_ach	1	1	1
2019-09-10	12:46:04	11.18536013	deidamia	1	1	1
2019-09-10	12:46:30	11.18536013	hel_or_ach	1	1	1
2019-09-10	12:49:14	11.18536013	hel_or_ach	1	0	0
2019-09-10	12:56:22	11.18536013	deidamia	1	1	1
2019-09-10	13:07:47	11.18536013	hel_or_ach	1	1	1
2019-09-11	12:13:57	11.164258	hel_or_ach	1	0	0
2019-09-11	12:15:50	11.164258	hel_or_ach	1	0	0
2019-09-11	12:16:45	11.164258	hel_or_ach	1	1	0
2019-09-11	12:16:46	11.164258	cisseis	1	0	0
2019-09-11	12:18:20	11.164258	hel_or_ach	1	0	0
2019-09-11	12:19:15	11.164258	deidamia	1	0	0
2019-09-11	12:22:00	11.164258	hel_or_ach	0	0	0
2019-09-11	12:22:40	11.164258	hel_or_ach	1	0	0
2019-09-11	12:23:31	11.164258	hel_or_ach	1	0	0
2019-09-11	12:28:50	11.164258	hel_or_ach	1	0	0
2019-09-11	12:29:09	11.164258	hel_or_ach	1	1	0
2019-09-11	12:29:50	11.164258	hel_or_ach	1	0	0
2019-09-11	12:37:28	11.164258	hel_or_ach	1	0	0
2019-09-11	12:42:17	11.164258	hel_or_ach	1	0	0
2019-09-11	12:45:36	11.164258	hel_or_ach	1	1	1
2019-09-11	12:52:10	11.164258	hel_or_ach	1	0	0
2019-09-11	12:53:28	11.164258	deidamia	1	0	0
2019-09-11	12:56:40	11.164258	hel_or_ach	1	0	0
2019-09-11	12:57:22	11.164258	hel_or_ach	1	0	0
2019-09-11	12:59:00	11.164258	hel_or_ach	1	0	0
2019-09-11	12:59:50	11.164258	hel_or_ach	1	1	1
2019-09-11	13:02:30	11.164258	hel_or_ach	1	1	0
2019-09-11	13:02:50	11.164258	hel_or_ach	1	1	0
2019-09-11	13:05:05	11.164258	deidamia	1	0	0
2019-09-11	13:07:35	11.164258	hel_or_ach	0	0	0
2019-09-11	13:08:00	11.164258	hel_or_ach	1	0	0
2019-09-11	13:10:50	11.164258	hel_or_ach	1	1	0
2019-09-11	13:14:50	11.164258	hel_or_ach	1	0	0
2019-09-11	13:17:00	11.164258	hel_or_ach	1	0	0
2019-09-11	13:18:44	11.164258	hel_or_ach	1	1	1
2019-09-11	13:19:10	11.164258	hel_or_ach	1	0	0
2019-09-11	13:22:09	11.164258	hel_or_ach	1	1	1
2019-09-11	13:22:56	11.164258	hel_or_ach	1	1	1
2019-09-11	13:23:33	11.164258	hel_or_ach	1	0	0
2019-09-11	13:23:55	11.164258	hel_or_ach	1	1	0
2019-09-11	13:25:20	11.164258	telemachus	1	0	0
2019-09-11	13:27:20	11.164258	hel_or_ach	0	0	0
2019-09-11	13:28:40	11.164258	hel_or_ach	1	1	0
2019-09-11	13:30:20	11.164258	hel_or_ach	1	1	0
2019-09-11	13:30:56	11.164258	hel_or_ach	1	0	0
2019-09-11	13:32:55	11.164258	hel_or_ach	1	0	0
2019-09-11	13:34:52	11.164258	deidamia	1	0	0
2019-09-11	13:38:26	11.164258	hel_or_ach	1	0	0
2019-09-11	13:38:50	11.164258	hel_or_ach	1	0	0
2019-09-11	13:39:30	11.164258	hel_or_ach	1	0	0
2019-09-11	13:41:01	11.164258	hel_or_ach	1	0	0
2019-09-12	09:11:28	11.14368595	hel_or_ach	1	1	1
2019-09-12	09:18:18	11.14368595	hel_or_ach	1	1	1
2019-09-12	09:28:17	11.14368595	hel_or_ach	1	1	1
2019-09-12	09:33:26	11.14368595	hel_or_ach	1	0	0
2019-09-12	09:45:37	11.14368595	hel_or_ach	1	1	1
2019-09-12	09:46:13	11.14368595	hel_or_ach	1	0	0
2019-09-12	09:53:00	11.14368595	hel_or_ach	1	0	0
2019-09-12	10:01:52	11.14368595	hel_or_ach	0	0	0
2019-09-12	10:09:50	11.14368595	hel_or_ach	1	0	0
2019-09-12	10:12:07	11.14368595	hel_or_ach	1	0	0
2019-09-12	10:15:21	11.14368595	hel_or_ach	1	0	0
2019-09-12	10:16:30	11.14368595	telemachus	1	0	0
2019-09-12	10:18:35	11.14368595	hel_or_ach	1	0	0
2019-09-12	10:20:27	11.14368595	telemachus	1	0	0
2019-09-12	10:26:00	11.14368595	hel_or_ach	0	0	0
2019-09-12	10:33:40	11.14368595	hel_or_ach	1	1	1
2019-09-12	10:34:40	11.14368595	telemachus	1	0	0
2019-09-12	10:37:30	11.14368595	hel_or_ach	1	0	0
2019-09-12	10:39:50	11.14368595	hel_or_ach	1	1	0
2019-09-12	10:42:30	11.14368595	hel_or_ach	1	0	0
2019-09-12	10:43:20	11.14368595	hel_or_ach	1	1	1
2019-09-12	10:51:55	11.14368595	hel_or_ach	1	1	0
2019-09-12	10:52:19	11.14368595	hel_or_ach	0	0	0
2019-09-12	11:00:27	11.14368595	hel_or_ach	0	0	0
2019-09-12	11:02:15	11.14368595	telemachus	1	0	0
2019-09-13	11:18:10	11.12367586	cisseis	1	0	0
2019-09-13	11:22:20	11.12367586	hel_or_ach	1	0	0
2019-09-13	11:24:00	11.12367586	hel_or_ach	1	0	0
2019-09-13	11:24:01	11.12367586	telemachus	1	0	0
2019-09-13	11:25:10	11.12367586	hel_or_ach	1	0	0
2019-09-13	11:26:30	11.12367586	cisseis	1	0	0
2019-09-13	11:27:18	11.12367586	hel_or_ach	1	1	1
2019-09-13	11:27:19	11.12367586	hel_or_ach	1	0	0
2019-09-13	11:31:57	11.12367586	hel_or_ach	1	1	1
2019-09-13	11:36:50	11.12367586	hel_or_ach	1	0	0
2019-09-13	11:37:35	11.12367586	rhetenor	1	0	0
2019-09-13	11:38:35	11.12367586	hel_or_ach	1	0	0
2019-09-13	11:39:30	11.12367586	hel_or_ach	1	1	0
2019-09-13	11:40:50	11.12367586	hel_or_ach	0	0	0
2019-09-13	11:43:05	11.12367586	deidamia	1	0	0
2019-09-13	11:45:35	11.12367586	hel_or_ach	1	1	1
2019-09-13	11:48:15	11.12367586	hel_or_ach	1	0	0
2019-09-13	11:48:40	11.12367586	hel_or_ach	1	0	0
2019-09-13	11:48:41	11.12367586	hel_or_ach	1	0	0
2019-09-13	11:50:40	11.12367586	hel_or_ach	1	0	0
2019-09-13	12:02:00	11.12367586	hel_or_ach	1	1	0
2019-09-13	12:04:25	11.12367586	hel_or_ach	1	0	0
2019-09-13	12:06:20	11.12367586	hel_or_ach	1	1	0
2019-09-13	12:07:15	11.12367586	hel_or_ach	1	0	0
2019-09-13	12:14:10	11.12367586	hel_or_ach	1	0	0
2019-09-13	12:17:10	11.12367586	hel_or_ach	1	1	0
2019-09-13	12:25:05	11.12367586	hel_or_ach	1	1	0
2019-09-13	12:28:12	11.12367586	hel_or_ach	1	0	0
2019-09-15	09:10:00	11.08546901	menelaus	1	1	1
2019-09-15	09:16:50	11.08546901	menelaus	1	0	0
2019-09-15	09:48:50	11.08546901	hel_or_ach	1	0	0
2019-09-15	09:51:50	11.08546901	hel_or_ach	1	1	0
2019-09-15	09:55:42	11.08546901	hel_or_ach	1	0	0
2019-09-15	09:56:25	11.08546901	hel_or_ach	1	1	1
2019-09-15	10:00:25	11.08546901	hel_or_ach	1	0	0
2019-09-15	10:02:10	11.08546901	hel_or_ach	1	0	0
2019-09-15	10:04:45	11.08546901	hel_or_ach	1	1	1
2019-09-15	10:10:06	11.08546901	hel_or_ach	1	1	0
2019-09-15	10:13:12	11.08546901	menelaus	1	0	0
2019-09-15	10:14:25	11.08546901	hel_or_ach	1	0	0
2019-09-15	10:15:30	11.08546901	hel_or_ach	1	1	0
2019-09-15	10:24:40	11.08546901	hel_or_ach	1	0	0
2019-09-15	10:27:28	11.08546901	telemachus	1	0	0
2019-09-15	10:33:45	11.08546901	telemachus	1	0	0
2019-09-15	10:37:19	11.08546901	hel_or_ach	1	1	1
2019-09-15	10:38:00	11.08546901	hel_or_ach	1	0	0
2019-09-15	10:41:24	11.08546901	hel_or_ach	1	0	0
2019-09-15	10:51:44	11.08546901	rhetenor	1	0	0
[truncated: 676 more rows]

## Sheet: Fig. S4
passing	approach	interaction	cloud_cover
1	0	0	76.6
1	0	0	76.6
1	0	0	76.6
1	1	1	70
1	0	0	70
1	0	0	70
1	0	0	70
1	1	0	70
0	0	0	70
0	0	0	70
0	0	0	70
0	0	0	70
1	1	1	70
1	1	0	70
0	0	0	70
0	0	0	70
1	0	0	49.9
1	1	0	49.9
1	1	0	49.9
0	0	0	28.3
1	1	1	28.3
1	1	1	28.3
1	1	0	28.3
1	0	0	28.3
1	0	0	28.3
1	1	0	28.3
0	0	0	28.3
1	1	1	28.3
0	0	0	28.3
0	0	0	28.3
1	1	0	28.3
1	1	0	28.3
0	0	0	49.9
1	1	0	49.9
1	0	0	49.9
0	0	0	49.9
1	0	0	49.9
0	0	0	49.9
1	1	0	49.9
0	0	0	49.9
0	0	0	49.9
1	0	0	49.9
1	1	1	49.9
1	0	0	49.9
1	0	0	49.9
1	1	1	49.9
1	1	1	49.9
1	0	0	49.9
1	1	1	49.9
1	0	0	49.9
1	1	0	49.9
1	0	0	49.9
1	1	0	49.9
1	1	0	49.9
1	0	0	49.9
1	0	0	49.9
1	0	0	49.9
1	1	1	49.9
1	1	1	49.9
1	0	0	49.9
1	1	0	49.9
1	0	0	49.9
1	0	0	49.9
1	1	0	49.9
1	1	1	49.9
1	0	0	43.3
1	1	1	43.3
1	1	1	43.3
1	0	0	43.3
1	0	0	43.3
0	1	0	43.3
1	0	0	43.3
1	0	0	43.3
1	0	0	43.3
1	0	0	43.3
1	0	0	43.3
1	1	1	43.3
1	0	0	43.3
1	0	0	43.3
1	0	0	43.3
1	0	0	28.3
1	0	0	28.3
1	0	0	28.3
1	0	0	28.3
1	1	0	28.3
1	1	0	15
1	1	0	15
1	1	0	15
1	0	0	15
1	1	0	15
1	0	0	15
1	0	0	15
1	0	0	15
1	1	0	15
1	0	0	15
1	1	0	15
1	0	0	28.3
1	0	0	28.3
1	1	0	28.3
1	1	1	28.3
1	0	0	28.3
1	1	0	28.3
1	1	0	28.3
1	0	0	50
0	0	0	50
0	0	0	50
1	1	0	50
1	1	0	50
1	0	0	50
1	0	0	50
1	0	0	50
1	0	0	50
1	0	0	50
1	0	0	50
1	0	0	50
1	0	0	50
1	1	1	50
1	1	0	50
1	1	0	50
1	0	0	50
1	0	0	50
1	0	0	50
1	0	0	50
1	1	0	50
1	1	0	43.3
1	1	0	43.3
1	0	0	43.3
1	0	0	43.3
1	1	0	28.3
1	1	1	28.3
1	1	0	28.3
1	1	0	28.3
1	0	0	28.3
1	0	0	28.3
1	0	0	15
1	1	1	15
1	1	0	15
1	1	1	15
1	1	1	15
1	0	0	15
1	1	1	15
1	1	1	15
1	1	0	15
1	1	1	15
1	0	0	15
1	1	0	28.3
1	0	0	28.3
1	0	0	28.3
1	0	0	28.3
1	0	0	28.3
1	1	0	28.3
1	1	0	28.3
1	1	1	28.3
1	1	0	28.3
1	1	0	28.3
1	1	0	28.3
1	0	0	28.3
1	1	1	28.3
1	1	0	28.3
1	1	1	28.3
1	1	0	28.3
1	0	0	28.3
1	1	1	28.3
1	1	1	28.3
1	0	0	28.3
1	0	0	28.3
1	0	0	28.3
1	1	0	28.3
1	1	1	28.3
1	1	1	28.3
1	0	0	28.3
1	1	1	28.3
1	0	0	28.3
1	0	0	28.3
1	1	1	28.3
1	1	1	28.3
1	1	1	28.3
1	1	1	28.3
1	1	1	28.3
1	1	1	15
1	1	0	15
1	0	0	15
1	1	1	15
1	1	0	15
1	0	0	15
1	1	0	28.3
1	1	0	28.3
1	1	0	28.3
1	0	0	28.3
1	0	0	28.3
1	0	0	28.3
1	1	0	28.3
1	1	0	28.3
1	0	0	28.3
0	0	0	28.3
0	0	0	28.3
1	1	1	28.3
1	0	0	50
1	1	0	50
1	1	0	50
1	1	1	50
0	0	0	50
1	0	0	50
1	1	1	50
1	0	0	50
1	0	0	50
1	0	0	50
1	1	1	50
1	1	0	50
1	1	0	50
1	0	0	50
1	1	0	50
0	0	0	50
1	1	0	50
1	0	0	50
1	0	0	50
1	1	1	50
1	0	0	50
1	1	0	50
1	1	0	50
1	1	1	50
1	0	0	50
1	0	0	50
1	0	0	50
1	0	0	50
1	0	0	50
1	0	0	50
1	0	0	50
1	1	1	43.3
1	1	0	43.3
0	0	0	43.3
0	0	0	43.3
0	0	0	43.3
1	0	0	43.3
1	0	0	43.3
1	0	0	43.3
1	1	0	43.3
1	1	0	50
1	1	0	50
1	1	0	50
1	1	0	50
1	0	0	50
1	1	0	50
1	1	0	50
1	1	0	43.3
0	0	0	43.3
1	1	0	43.3
1	0	0	43.3
0	0	0	43.3
1	1	0	43.3
1	0	0	43.3
0	0	0	43.3
1	0	0	43.3
0	0	0	50
1	1	1	50
1	0	0	50
1	1	1	50
0	0	0	50
0	0	0	50
1	0	0	50
0	0	0	50
1	1	0	50
1	0	0	50
1	1	1	50
1	1	0	50
1	0	0	50
1	0	0	50
1	0	0	50
1	1	0	50
1	0	0	50
1	1	0	50
1	0	0	50
1	0	0	50
1	1	0	50
1	1	0	50
1	1	0	50
1	0	0	50
1	0	0	50
1	0	0	50
1	0	0	50
1	0	0	50
1	0	0	50
1	1	0	50
1	0	0	50
1	0	0	50
1	1	0	50
1	0	0	50
1	1	0	50
1	1	0	50
1	1	0	50
1	1	1	50
1	0	0	50
1	0	0	50
0	0	0	50
1	1	0	43.3
0	0	0	43.3
0	0	0	43.3
1	1	0	43.3
1	0	0	43.3
0	0	0	43.3
1	0	0	43.3
1	1	0	43.3
1	0	0	43.3
1	1	1	43.3
1	1	1	43.3
1	1	0	76.6
1	0	0	76.6
1	0	0	76.6
1	0	0	76.6
1	1	0	83.3
1	1	0	83.3
1	0	0	83.3
1	0	0	83.3
1	0	0	76.6
1	1	0	76.6
0	0	0	76.6
1	1	0	76.6
1	0	0	76.6
1	0	0	76.6
1	0	0	76.6
1	1	0	76.6
1	0	0	76.6
1	0	0	76.6
1	1	1	76.6
0	0	0	41.7
1	1	1	41.7
1	1	1	41.7
1	0	0	41.7
1	0	0	41.7
0	0	0	41.7
1	0	0	41.7
0	0	0	41.7
1	0	0	41.7
1	1	0	41.7
1	0	0	41.7
1	0	0	41.7
1	0	0	41.7
1	1	0	61.6
1	0	0	61.6
1	1	1	61.6
1	1	0	61.6
1	1	1	61.6
0	0	0	61.6
0	0	0	61.6
1	1	1	61.6
1	0	0	61.6
1	1	1	28.3
1	1	1	28.3
1	0	0	28.3
1	1	0	28.3
1	1	1	28.3
1	0	0	28.3
1	1	0	28.3
1	0	0	28.3
1	1	1	28.3
1	0	0	28.3
1	0	0	28.3
0	0	0	28.3
1	1	1	28.3
1	0	0	28.3
1	1	0	28.3
1	1	1	28.3
1	1	0	28.3
1	1	0	28.3
1	0	0	28.3
1	1	1	28.3
1	1	1	28.3
1	1	0	28.3
1	1	0	28.3
1	0	0	28.3
1	1	1	28.3
1	0	0	28.3
1	1	1	28.3
1	0	0	28.3
1	1	1	28.3
1	1	0	28.3
1	1	0	28.3
1	0	0	28.3
1	1	0	49.9
1	1	0	49.9
1	1	0	28.3
1	0	0	28.3
1	1	0	28.3
1	1	0	28.3
1	1	1	28.3
1	0	0	28.3
1	0	0	28.3
1	0	0	28.3
1	0	0	28.3
1	0	0	28.3
0	1	0	28.3
1	0	0	28.3
1	0	0	28.3
0	0	0	28.3
1	1	0	28.3
1	1	1	28.3
1	1	0	28.3
1	1	1	28.3
1	0	0	28.3
1	1	1	28.3
1	1	1	28.3
0	0	0	28.3
1	1	0	28.3
1	0	0	28.3
1	0	0	28.3
0	0	0	28.3
1	0	0	28.3
1	1	0	28.3
1	0	0	28.3
1	0	0	28.3
1	1	0	28.3
1	1	0	28.3
1	1	0	28.3
1	0	0	28.3
1	1	0	28.3
1	1	1	28.3
1	1	0	28.3
1	0	0	28.3
1	0	0	28.3
0	0	0	28.3
1	0	0	28.3
1	0	0	28.3
1	0	0	28.3
1	1	1	28.3
0	0	0	28.3
1	1	1	28.3
1	0	0	28.3
1	0	0	28.3
1	1	0	28.3
1	1	0	28.3
1	0	0	28.3
1	0	0	28.3
1	0	0	28.3
1	1	1	28.3
1	1	1	28.3
1	1	0	28.3
1	0	0	28.3
1	0	0	28.3
1	0	0	28.3
1	0	0	28.3
1	0	0	28.3
1	0	0	28.3
1	0	0	28.3
1	0	0	28.4
1	0	0	28.4
1	1	0	28.4
1	0	0	28.4
1	0	0	28.4
1	0	0	28.4
1	1	0	28.4
1	0	0	28.4
1	1	1	28.4
1	0	0	28.4
1	0	0	28.4
1	0	0	28.4
1	0	0	28.4
1	0	0	28.4
1	1	0	28.4
1	0	0	28.4
1	0	0	28.4
1	0	0	28.4
1	0	0	28.4
1	0	0	28.4
1	0	0	28.4
1	0	0	28.4
1	1	0	28.4
1	0	0	28.4
1	0	0	28.4
1	0	0	28.4
1	1	0	28.4
1	1	1	28.4
1	0	0	28.4
1	0	0	28.4
1	0	0	28.4
1	1	0	28.4
1	1	1	28.4
1	1	1	28.4
1	1	0	28.4
1	1	0	28.4
1	1	1	28.4
1	1	0	28.4
1	1	0	28.4
1	0	0	28.4
1	0	0	28.4
1	0	0	28.4
1	0	0	28.4
1	1	1	28.4
1	1	1	28.4
1	1	0	28.4
1	1	1	28.4
1	0	0	28.4
1	1	0	28.4
1	0	0	28.4
1	0	0	28.4
1	0	0	28.4
1	0	0	28.4
1	0	0	28.4
1	0	0	28.4
1	0	0	28.4
1	0	0	28.4
1	1	1	28.4
1	1	0	28.4
1	1	0	28.4
1	0	0	28.4
1	0	0	28.4
1	1	0	28.4
1	0	0	28.4
1	0	0	28.4
1	0	0	28.4
1	0	0	28.4
1	0	0	28.4
1	0	0	28.4
1	0	0	28.4
1	1	0	28.4
1	1	0	28.3
1	0	0	28.3
1	0	0	28.3
1	1	0	28.3
1	1	0	28.3
1	0	0	28.3
0	0	0	28.3
1	0	0	28.3
0	0	0	28.3
1	0	0	28.3
1	0	0	28.3
1	0	0	28.3
0	0	0	28.3
0	0	0	28.3
1	0	0	28.3
1	1	0	28.3
1	0	0	28.3
1	0	0	28.3
1	1	0	28.3
1	1	0	28.3
1	0	0	28.3
1	0	0	28.3
1	1	0	28.3
1	1	0	28.3
1	0	0	28.3
1	0	0	28.3
1	0	0	28.3
1	0	0	28.3
1	0	0	28.3
1	1	0	28.3
1	1	0	28.3
1	0	0	28.3
1	1	0	28.3
1	1	0	28.3
1	1	0	28.3
1	0	0	28.3
1	0	0	28.3
1	0	0	28.3
1	1	0	28.3
1	0	0	28.3
1	1	0	28.3
1	1	0	28.3
1	0	0	28.3
1	0	0	28.3
1	1	1	28.3
1	1	0	28.3
1	0	0	28.3
1	0	0	28.3
1	0	0	28.3
1	1	0	28.3
1	1	0	28.3
1	0	0	28.3
1	0	0	28.3
1	0	0	28.3
1	0	0	28.3
1	1	0	28.3
1	1	0	28.3
1	1	0	28.3
1	0	0	28.3
1	1	0	28.3
1	0	0	28.3
1	0	0	28.3
1	0	0	28.3
1	1	0	28.3
1	1	1	68.4
0	0	0	68.4
1	1	0	68.4
1	0	0	68.4
1	1	1	68.4
1	0	0	68.4
1	1	0	68.4
1	0	0	68.4
1	0	0	68.4
1	0	0	68.4
1	1	0	68.4
1	1	0	68.4
1	1	1	68.4
0	0	0	68.4
1	1	0	68.4
1	1	0	68.4
1	1	0	68.4
1	1	0	68.4
1	0	0	68.4
1	0	0	68.4
1	0	0	68.4
1	0	0	68.4
1	0	0	41.7
1	0	0	41.7
1	0	0	41.7
1	1	1	41.7
1	0	0	41.7
1	1	0	41.7
1	0	0	41.7
1	1	1	41.7
1	0	0	41.7
0	0	0	41.7
0	0	0	41.7
1	0	0	41.7
1	0	0	41.7
1	0	0	41.7
1	0	0	41.7
1	0	0	41.7
1	0	0	41.7
1	0	0	41.7
1	1	0	41.7
1	1	1	41.7
1	0	0	41.7
1	1	1	41.7
1	1	1	41.7
1	0	0	41.7
1	0	0	41.7
1	0	0	41.7
1	0	0	41.7
1	1	1	41.7
1	1	1	41.7
1	0	0	41.7
1	0	0	41.7
1	1	0	41.7
1	1	1	48.3
1	0	0	48.3
1	1	1	48.3
1	1	1	48.3
1	1	1	48.3
1	1	1	48.3
1	1	1	48.3
1	0	0	48.3
1	1	0	48.3
1	1	1	48.3
1	1	1	48.3
1	0	0	76.7
1	0	0	76.7
1	0	0	76.7
1	0	0	76.7
1	0	0	76.7
1	0	0	76.7
1	0	0	76.7
1	0	0	83.3
1	0	0	83.3
1	0	0	83.3
1	0	0	83.3
1	0	0	83.3
1	0	0	83.3
1	0	0	83.3
1	0	0	83.3
0	0	0	83.3
1	0	0	83.3
0	0	0	83.3
1	0	0	83.3
1	0	0	83.3
1	1	0	83.3
1	1	1	83.3
1	0	0	50
1	0	0	50
1	1	0	50
1	0	0	50
1	0	0	50
1	1	0	50
1	0	0	50
1	0	0	50
1	1	0	50
1	1	0	50
1	0	0	50
1	1	0	50
1	0	0	50
1	0	0	50
1	0	0	50
1	0	0	50
0	0	0	50
1	0	0	50
0	0	0	50
1	0	0	50
1	0	0	50
1	1	1	50
1	0	0	50
1	0	0	50
1	0	0	50
1	0	0	50
1	0	0	50
1	0	0	50
1	1	1	50
1	0	0	50
1	1	1	50
1	1	0	50
1	0	0	50
1	0	0	50
1	0	0	50
1	0	0	36.6
1	0	0	36.6
1	0	0	36.6
1	0	0	36.6
0	0	0	36.6
0	0	0	36.6
1	0	0	36.6
1	0	0	36.6
1	1	0	36.6
1	1	0	36.6
1	0	0	36.6
1	1	0	36.6
1	1	0	36.6
1	1	0	36.6
1	1	1	50
0	0	0	50
1	1	1	50
1	0	0	50
1	0	0	50
1	1	0	50
1	0	0	50
1	1	0	50
0	0	0	50
1	1	0	50
1	0	0	50
1	0	0	50
1	1	1	50
0	0	0	50
1	0	0	50
1	1	1	50
1	0	0	50
1	0	0	50
1	0	0	50
1	1	0	50
1	1	0	50
1	0	0	50
1	1	0	50
1	0	0	50
1	0	0	50
1	0	0	50
1	0	0	50
1	0	0	50
0	0	0	50
1	1	1	50
1	1	1	50
1	0	0	50
1	1	1	50
1	0	0	50
1	0	0	50
1	0	0	50
1	0	0	50
1	1	1	50
1	0	0	50
1	1	1	50
1	0	0	50
1	1	1	50
1	0	0	50
1	0	0	50
1	1	1	50
1	0	0	50
1	0	0	50
1	0	0	50
1	0	0	50
1	0	0	50
1	0	0	50
1	0	0	50
1	0	0	50
1	0	0	70
1	0	0	70
1	0	0	70
1	1	0	70
1	1	1	70
1	1	1	70
1	1	0	70
1	1	0	76.6
1	0	0	76.6
1	1	1	76.6
1	0	0	76.6
1	0	0	83.3
1	1	0	83.3
1	0	0	83.3
1	1	1	83.3
1	0	0	83.3
1	0	0	83.3
1	0	0	83.3
1	0	0	83.3
1	0	0	83.3
1	1	1	83.3
1	0	0	83.3
1	1	1	83.3
1	1	1	83.3
1	0	0	83.3
1	1	1	83.3
1	0	0	83.3
1	0	0	83.3
1	0	0	83.3
0	0	0	83.3
1	0	0	83.3
1	1	0	83.3
0	0	0	83.3
0	0	0	76.6
1	1	0	76.6
1	1	1	76.6
1	0	0	76.6
1	0	0	76.6
1	0	0	76.6
1	0	0	76.6
1	1	0	76.6
1	1	0	76.6
1	0	0	76.6
1	0	0	76.6
1	0	0	76.6
1	0	0	76.6
1	1	0	76.6
1	1	1	76.6
1	1	0	76.6
1	1	0	76.6
1	1	1	76.6
0	0	0	76.6
1	1	1	76.6
1	0	0	76.6
0	0	0	76.6
1	1	1	76.6
1	1	1	76.6
1	0	0	76.6
1	1	1	76.6
1	1	1	76.6
1	1	1	76.6
1	0	0	76.6
1	1	0	76.6
1	1	0	76.6
1	1	0	76.6
1	0	0	76.6
1	0	0	76.6
1	1	0	76.6
1	1	0	76.6
1	0	0	49.9
1	1	1	49.9
1	0	0	49.9
1	1	1	49.9
1	1	1	49.9
1	1	1	49.9
1	0	0	49.9
1	0	0	49.9
1	0	0	49.9
1	0	0	49.9
1	1	0	49.9
1	1	0	49.9
1	0	0	49.9
1	0	0	49.9
1	1	0	49.9
1	0	0	49.9
1	0	0	49.9
1	0	0	49.9
1	1	1	49.9
1	1	0	49.9
1	1	1	49.9
1	1	1	49.9
1	1	0	49.9
1	1	1	49.9
1	0	0	49.9
1	1	0	49.9
1	0	0	49.9
1	1	0	49.9
1	1	0	49.9
1	0	0	49.9
1	0	0	49.9
1	0	0	49.9
1	0	0	49.9
1	1	1	49.9
1	0	0	49.9
1	0	0	49.9
1	0	0	49.9
1	1	1	49.9
1	1	1	49.9
1	0	0	49.9
0	0	0	49.9
1	0	0	43.3
1	1	0	43.3
1	0	0	43.3
1	1	0	43.3
1	1	1	43.3
1	0	0	43.3
1	0	0	43.3
1	1	1	43.3
1	1	1	43.3
1	0	0	43.3
1	0	0	49.9
1	0	0	49.9
1	0	0	49.9
1	0	0	49.9
1	1	0	49.9
0	0	0	49.9
1	0	0	49.9
1	1	0	49.9
1	1	0	49.9
1	1	1	43.3
1	0	0	43.3
1	1	1	43.3
1	1	0	43.3
1	1	1	43.3
1	0	0	43.3
1	1	1	43.3
1	0	0	43.3
1	1	1	43.3
1	1	0	43.3
1	0	0	43.3
1	1	1	43.3
1	0	0	43.3
0	0	0	43.3
1	1	0	43.3
1	0	0	28.3
1	0	0	28.3
1	0	0	28.3
1	0	0	28.3
1	1	1	28.3
1	0	0	28.3
1	0	0	28.3
1	1	1	28.3
1	0	0	28.3
0	0	0	28.3
1	0	0	28.3
1	0	0	28.3
1	0	0	28.3
1	1	0	28.3
1	1	0	28.3
1	0	0	28.3
1	0	0	28.3
1	0	0	28.3
1	0	0	28.3
1	0	0	28.3
1	1	1	28.3
1	1	0	28.3
1	0	0	28.3
1	0	0	28.3
1	0	0	28.3
1	1	0	28.3
1	0	0	28.3
1	0	0	28.3
1	0	0	28.3
1	1	1	28.3
1	0	0	28.3
0	0	0	28.3
1	0	0	28.3
1	0	0	28.3
1	0	0	28.3
1	0	0	28.4
1	0	0	28.4
1	0	0	28.3
1	0	0	28.3
1	0	0	28.3
1	0	0	28.3
1	1	0	28.3
1	0	0	28.3
1	0	0	28.3
1	0	0	28.3
0	0	0	28.3
0	0	0	28.3
1	1	0	28.3
1	0	0	28.3
0	0	0	28.3
1	0	0	28.3
1	1	0	28.3
1	0	0	28.3
0	0	0	28.3
1	0	0	28.3
0	0	0	28.3
1	0	0	28.3
1	1	0	28.3
1	1	0	28.3
1	0	0	28.3
1	1	0	28.3
1	0	0	28.3
1	0	0	28.3
1	1	1	28.3
1	0	0	28.3
1	0	0	28.3
0	0	0	28.3
1	0	0	28.3
1	1	1	28.3
1	1	0	28.3
0	0	0	28.3
1	0	0	28.3
1	1	1	28.3
0	0	0	28.3
1	0	0	28.3
0	0	0	28.3
1	0	0	28.3
1	0	0	28.3
1	0	0	28.3
1	0	0	28.3
1	0	0	28.3
1	1	0	28.3
1	0	0	28.3
1	1	0	28.3
1	0	0	28.3
1	1	0	28.3
1	0	0	28.3
1	1	1	28.3
1	0	0	28.3
1	1	0	28.3
1	0	0	28.3
1	0	0	28.3
1	0	0	28.3
0	0	0	28.3
1	0	0	28.3
1	0	0	28.3
1	0	0	43.3
1	0	0	43.3
1	0	0	43.3
1	1	0	43.3
1	0	0	43.3
1	0	0	43.3
0	0	0	83.4
1	1	1	83.4
0	0	0	83.4
1	1	0	83.4
1	0	0	83.4
1	1	1	83.4
1	1	0	83.4
1	1	1	83.4
1	0	0	83.4
1	0	0	83.4
1	0	0	83.4
1	1	0	83.4
1	0	0	83.4
0	0	0	83.4
1	0	0	83.4
1	1	0	83.4
0	0	0	83.4
1	1	0	83.4
1	1	0	83.4
1	0	0	83.4
1	0	0	83.4
1	1	1	83.4
1	0	0	83.4
1	0	0	83.4
1	0	0	83.4
1	1	1	83.4
1	1	0	83.4
1	1	0	83.4
1	1	0	83.4
1	0	0	83.4
0	0	0	83.4
1	1	0	83.4
0	0	0	83.4
1	1	0	83.4
1	0	0	83.4
0	0	0	83.4
1	1	0	83.4
1	0	0	83.4
1	0	0	83.4
0	0	0	83.4
1	0	0	83.4
1	1	0	76.7
1	1	0	76.7
1	1	0	76.7
1	0	0	76.7
1	0	0	76.7
1	1	0	76.7
1	1	0	76.7
1	1	0	76.7
1	0	0	76.7
1	0	0	76.7
1	1	0	76.7
1	1	0	76.7
1	0	0	76.7
1	0	0	76.7
1	1	0	76.7
1	0	0	76.7
1	1	0	76.7
1	0	0	76.7
1	0	0	76.7
1	1	0	76.7
0	0	0	76.7
1	1	0	76.7
1	0	0	76.7
1	1	0	76.7
1	0	0	76.7
1	0	0	76.7
1	1	0	76.7
1	0	0	76.7
1	0	0	76.7
1	0	0	76.7
1	0	0	76.7
1	0	0	76.7
1	0	0	76.7
1	1	0	76.7
1	0	0	76.7
1	0	0	76.7
1	1	0	76.7
1	0	0	76.7
1	0	0	76.7
1	0	0	76.7
1	0	0	76.7
1	1	0	76.7
1	1	0	76.7
1	0	0	76.7
1	0	0	83.3
1	1	0	83.3
1	0	0	83.3
1	0	0	83.3
1	1	0	83.3
1	0	0	83.3
1	0	0	83.3
1	0	0	83.3
1	1	0	83.3
1	0	0	76.7
1	0	0	76.7
1	1	0	76.7
1	1	1	76.7
1	1	1	76.7
1	1	1	76.7
1	0	0	76.7
1	0	0	76.7
1	0	0	76.6
1	1	0	76.6
1	0	0	76.6
1	1	1	76.6
1	0	0	76.6
1	1	1	76.6
1	0	0	76.6
1	1	1	76.6
1	0	0	83.3
1	0	0	83.3
1	0	0	83.3
1	0	0	83.3
1	1	1	83.3
1	1	0	83.3
0	0	0	83.3
1	1	0	83.3
0	0	0	83.3
0	0	0	83.3
1	0	0	83.3
1	1	0	83.3
1	0	0	83.3
1	1	1	83.3
1	0	0	76.6
1	0	0	76.6
1	1	0	76.6
1	1	0	76.6
1	1	0	76.6
1	0	0	76.6
1	0	0	76.6
1	0	0	76.6
0	0	0	76.6
1	0	0	76.6
1	1	0	76.6
1	0	0	76.6
1	0	0	76.6
1	0	0	76.6
1	0	0	76.6
1	0	0	76.6
1	0	0	76.6
1	0	0	76.6
1	0	0	50
1	1	1	50
1	0	0	43.3
1	1	1	43.3
1	1	1	43.3
1	0	0	43.3
1	1	1	43.3
0	0	0	43.3
1	1	1	43.3
0	0	0	43.3
1	0	0	43.3
1	0	0	43.3
1	1	0	43.3
1	1	0	43.3
1	0	0	43.3
1	0	0	43.3
0	0	0	43.3
1	0	0	43.3
0	0	0	43.3
1	1	0	43.3
1	1	1	43.3
0	0	0	43.3
1	0	0	43.3
0	0	0	43.3
1	0	0	43.3
1	0	0	43.3
1	0	0	50
1	1	0	50
1	1	1	50
1	1	1	50
1	1	1	50
1	1	1	50
1	0	0	50
0	0	0	50
1	1	1	50
1	0	0	50
1	0	0	50
1	0	0	50
1	0	0	50
1	0	0	50
0	0	0	50
1	0	0	50
1	1	1	50
1	0	0	50
1	0	0	50
1	0	0	50
1	0	0	50
1	1	1	50
1	1	0	50
1	0	0	50
1	0	0	50
1	1	1	50
1	0	0	50
1	1	1	50
1	1	1	50
1	1	1	50
1	1	0	50
1	1	1	50
1	0	0	50
1	1	1	50
1	0	0	50
1	0	0	50
1	1	0	50
1	0	0	50
1	1	0	50
1	0	0	50
1	1	1	50
1	0	0	50
1	1	1	50
1	0	0	50
1	1	1	50
1	0	0	50
1	0	0	50
1	1	1	50
1	0	0	50
1	0	0	50
1	0	0	50
1	1	1	50
1	1	0	50
1	1	1	50
1	0	0	50
1	1	1	50
0	0	0	50
1	0	0	50
1	0	0	36.6
1	0	0	36.6
1	1	0	36.6
1	1	0	36.6
1	1	1	36.6
1	0	0	36.6
1	0	0	36.6
1	0	0	83.4
1	1	1	83.4
0	0	0	83.3
1	0	0	83.3
1	0	0	83.3
1	1	0	83.3
1	1	1	83.3
1	1	0	83.3
1	0	0	83.3
1	0	0	83.3
1	0	0	83.3
1	0	0	83.3
1	0	0	83.3
1	1	1	83.3
1	1	1	83.3
0	0	0	83.3
1	0	0	76.6
1	0	0	76.6
1	1	1	76.6
1	0	0	76.6
0	0	0	76.6
1	0	0	76.6
1	0	0	76.6
1	0	0	76.6
1	0	0	76.6
1	0	0	76.6
1	0	0	76.6
1	1	0	76.6
1	0	0	76.6
1	0	0	76.6
1	0	0	76.6
1	0	0	76.6
1	0	0	76.6
1	0	0	76.6
1	1	1	76.6
0	0	0	76.6
1	1	1	76.6
1	1	0	76.6
1	0	0	50
1	1	1	50
1	0	0	50
1	0	0	50
1	0	0	50
0	0	0	50
1	0	0	50
1	0	0	50
1	0	0	50
1	1	1	50
1	0	0	50
1	1	0	50
1	0	0	50
1	0	0	50
1	0	0	50
1	0	0	50
1	1	0	50
1	0	0	50
1	0	0	50
1	0	0	50
1	0	0	70
1	0	0	70
1	0	0	70
1	0	0	70
1	1	0	68.3
1	0	0	68.3
1	0	0	68.3
0	0	0	68.3
1	0	0	68.3
1	1	1	68.3
1	1	0	68.3
0	0	0	68.3
1	1	0	68.3
1	0	0	68.3
1	0	0	68.3
1	1	0	68.3
1	0	0	68.3
1	1	0	68.3
1	1	0	68.3
1	1	1	68.3
1	0	0	68.3
1	1	0	68.3
1	0	0	68.3
1	1	1	68.3
1	1	0	68.3
1	0	0	68.3
1	1	0	68.3
1	1	0	68.3
1	1	0	68.3
1	0	0	48.3
0	0	0	48.3
1	1	0	48.3
1	0	0	48.3
1	0	0	48.3
1	1	0	48.3
0	0	0	48.3
1	0	0	48.3
1	1	0	48.3
1	0	0	48.3
1	1	0	48.3
1	0	0	48.3
1	1	0	48.3
1	1	0	48.3
1	1	0	48.3
1	1	1	48.3
1	1	1	48.3
1	1	0	48.3
1	1	0	48.3
1	1	0	48.3
1	1	0	48.3
1	0	0	48.3
1	0	0	48.3
1	0	0	48.3
1	1	0	48.3
1	1	0	48.3
1	1	0	48.3
1	0	0	48.3
1	0	0	48.3
1	1	0	48.3
1	1	1	48.3
1	0	0	48.3
1	0	0	48.3
1	1	0	50
1	1	0	50
1	1	0	50
1	1	0	50
1	1	1	50
1	1	0	50
1	1	0	50
1	1	1	50
1	1	0	50
1	0	0	50
1	1	0	50
1	1	0	50
1	0	0	50
1	0	0	50
1	1	0	50
1	1	0	50
1	0	0	50
1	0	0	50
1	0	0	50
1	1	1	50
1	0	0	50
1	0	0	50
1	1	0	50
1	1	0	50
1	1	0	50
0	0	0	50
1	1	0	50
1	1	0	50
1	1	0	50
1	1	1	50
1	1	0	50
1	1	0	50
1	1	0	41.6
1	0	0	41.6
1	0	0	41.6
1	0	0	41.6
1	0	0	41.6
1	1	1	41.6
1	0	0	41.6
0	0	0	41.6
1	0	0	41.6
1	1	0	48.3
1	0	0	48.3
1	0	0	48.3
1	1	0	48.3
1	0	0	48.3
1	0	0	48.3
1	1	0	48.3
1	0	0	48.3
0	0	0	48.3
0	0	0	48.3
0	0	0	48.3
0	0	0	48.3
0	0	0	48.3
1	1	0	48.3
1	1	1	48.3
0	0	0	48.3
1	0	0	48.3
0	0	0	48.3
1	0	0	48.3
1	0	0	48.3
1	1	0	48.3
0	0	0	48.3
0	0	0	49.9
1	1	1	49.9
1	0	0	49.9
1	1	0	49.9
1	1	1	49.9
0	0	0	49.9
1	1	0	49.9
1	0	0	49.9
1	1	0	49.9
1	0	0	49.9
1	1	0	49.9
1	0	0	49.9
1	0	0	49.9
1	1	0	49.9
1	0	0	49.9
1	0	0	49.9
1	0	0	49.9
1	1	0	49.9
1	1	1	49.9
1	1	0	49.9
1	0	0	49.9
1	1	0	49.9
1	1	0	49.9
1	1	0	49.9
1	0	0	49.9
1	1	0	49.9
1	0	0	49.9
1	0	0	49.9
1	0	0	49.9
1	0	0	49.9
1	1	0	50
1	1	0	50
0	0	0	50
1	0	0	50
1	1	1	50
1	0	0	50
1	0	0	50
1	0	0	50
0	0	0	50
1	1	1	50
1	0	0	50
1	0	0	50
1	0	0	50
1	0	0	50
1	0	0	50
1	0	0	50
1	0	0	50
1	1	0	69.9
1	0	0	69.9
0	0	0	69.9
1	1	0	69.9
1	0	0	69.9
1	0	0	69.9
1	0	0	69.9
0	0	0	50
1	0	0	50
1	0	0	50
1	0	0	50
1	0	0	50
1	0	0	50
1	0	0	50
1	1	1	50
1	0	0	50
1	0	0	50
1	0	0	50
1	0	0	50
1	1	1	50
1	1	0	50
1	0	0	50
1	0	0	50
1	1	1	50
1	1	0	50
0	0	0	50
1	0	0	50
1	1	1	50
1	0	0	50
1	0	0	50
1	1	1	50
1	0	0	50
1	0	0	50
1	0	0	50
1	1	0	43.3
1	0	0	43.3
1	0	0	43.3
0	0	0	43.3
1	0	0	43.3
1	0	0	43.3
1	0	0	43.3
1	1	0	43.3
0	0	0	43.3
1	0	0	43.3
1	1	1	43.3
1	0	0	43.3
1	0	0	43.3
1	0	0	43.3
1	0	0	43.3
1	0	0	43.3
1	0	0	43.3
1	0	0	43.3
1	1	0	43.3
1	1	0	43.3
1	0	0	28.3
1	1	1	28.3
1	0	0	28.3
0	0	0	28.3
1	0	0	28.3
0	0	0	43.3
0	0	0	43.3
1	0	0	43.3
1	0	0	43.3
1	1	1	43.3
1	0	0	43.3
1	1	0	43.3
1	0	0	43.3
1	0	0	43.3
1	0	0	43.3
1	1	1	43.3
0	0	0	43.3
0	0	0	43.3
1	0	0	43.3
1	1	1	76.6
1	0	0	76.6
1	1	1	76.6
1	0	0	76.6
1	0	0	50
1	1	1	50
1	0	0	50
1	1	1	50
1	1	0	50
1	1	0	50
1	1	0	50
1	0	0	50
1	0	0	50
1	0	0	50
1	0	0	50
1	0	0	50
1	1	1	50
1	1	1	50
1	0	0	50
1	0	0	50
1	0	0	50
1	0	0	50
1	1	0	50
1	0	0	50
1	0	0	50
1	1	1	50
1	0	0	50
1	0	0	50
1	1	1	50
1	1	1	50
1	0	0	50
1	0	0	50
1	0	0	50
1	1	1	50
1	0	0	50
1	1	0	70
1	0	0	70
1	0	0	70
1	1	1	70
1	0	0	70
1	0	0	70
1	0	0	70
1	0	0	70
1	1	1	70
1	0	0	70
1	0	0	70
1	0	0	70
1	0	0	70
1	1	0	70
1	0	0	70
1	0	0	70
1	0	0	70
1	1	0	76.6
1	1	0	76.6
1	1	1	76.6
1	0	0	76.6
0	0	0	76.6
1	0	0	76.6
1	1	1	70
0	0	0	70
1	0	0	70
1	0	0	70
1	1	1	70
1	0	0	70
0	0	0	70
1	1	0	70
1	0	0	70
0	0	0	70
1	1	0	70
1	0	0	70
1	0	0	70
1	0	0	70
1	0	0	70
1	0	0	70
1	0	0	70
1	0	0	70
1	0	0	70
1	0	0	70
0	0	0	49.9
1	0	0	49.9
1	0	0	49.9
1	0	0	49.9
1	1	0	49.9
1	0	0	49.9
1	0	0	49.9
0	0	0	49.9
1	1	1	49.9
1	1	0	49.9
0	0	0	49.9
1	0	0	49.9
1	0	0	49.9
1	0	0	49.9
1	1	1	49.9
1	0	0	49.9
1	0	0	49.9
1	0	0	49.9
1	1	0	49.9
1	0	0	49.9
1	1	1	49.9
1	0	0	49.9
1	0	0	49.9
1	0	0	49.9
1	0	0	49.9
1	0	0	49.9
1	0	0	49.9
1	1	0	49.9
1	0	0	49.9
1	0	0	49.9
1	0	0	49.9
1	0	0	49.9
1	1	1	49.9
1	0	0	50
1	0	0	50
1	0	0	50
1	0	0	50
1	0	0	50
1	0	0	50
1	0	0	50
1	1	0	50
1	0	0	50
1	1	0	50
1	0	0	50
1	0	0	50
1	0	0	50
1	0	0	50
1	0	0	50
1	1	0	50
1	0	0	50
1	1	0	50
1	1	0	50
1	0	0	50
1	0	0	50
1	0	0	50
1	0	0	50
1	0	0	50
1	0	0	50
1	0	0	50
1	0	0	50
1	0	0	50
1	1	1	69.9
1	0	0	69.9
1	0	0	69.9
1	0	0	69.9
0	0	0	69.9
1	0	0	69.9
1	0	0	69.9
1	1	1	69.9
1	1	0	69.9
1	0	0	69.9
1	1	0	28.3
0	0	0	28.3
0	0	0	28.3
1	1	0	28.3
1	0	0	28.3
1	0	0	28.3
0	0	0	28.3
1	1	0	28.3
0	0	0	28.3
1	1	0	28.3
1	1	0	28.3
1	1	1	28.3
0	0	0	15
0	0	0	15
1	0	0	15
1	1	0	15
1	0	0	15
1	1	1	15
1	1	0	15
1	0	0	15
1	0	0	15
1	1	1	15
1	0	0	15
1	0	0	15
1	0	0	15
1	1	1	15
1	1	1	15
1	0	0	15
1	0	0	15
1	0	0	15
1	0	0	15
1	1	0	15
1	0	0	15
1	0	0	15
1	1	1	15
1	0	0	15
0	0	0	15
1	1	0	28.3
1	0	0	28.3
1	0	0	28.3
1	1	0	28.3
1	0	0	28.3
0	0	0	28.3
1	0	0	28.3
1	1	0	28.3
1	1	1	28.3
1	0	0	28.3
1	1	1	28.3
1	0	0	28.3
0	0	0	28.3
0	0	0	28.3
1	0	0	28.3
1	0	0	50
1	1	1	50
1	1	0	50
1	1	0	28.3
0	0	0	28.3
1	0	0	28.3
1	1	0	28.3
1	1	1	28.3
1	1	0	28.3
0	0	0	28.3
1	1	1	28.3
1	1	1	50
1	1	0	50
1	1	0	50
1	1	1	50
1	1	0	50
1	0	0	50
1	1	1	50
1	0	0	50
1	1	1	50
0	0	0	50
0	0	0	50
1	1	0	50
1	1	0	50
1	0	0	50
1	0	0	50
1	0	0	50
1	0	0	50
1	0	0	50
1	1	1	50
1	0	0	50
1	0	0	50
0	0	0	50
1	0	0	50
1	0	0	50
1	1	0	50
1	0	0	50
1	1	0	50
1	0	0	50
1	1	0	50
1	0	0	50
1	0	0	50
1	1	0	50
1	0	0	50
1	0	0	50
1	0	0	50
1	0	0	50
1	0	0	50
1	1	1	50
1	0	0	50
0	0	0	50
1	0	0	50
1	1	0	50
1	0	0	50
1	1	0	50
1	1	1	50
1	1	0	50
1	0	0	50
1	0	0	50
1	0	0	50
1	1	0	50
1	0	0	50
1	0	0	50
1	0	0	50
1	0	0	50
1	0	0	50
1	1	0	28.3
1	1	0	28.3
1	0	0	28.3
1	1	0	28.3
1	1	0	28.3
1	1	1	28.3
1	0	0	28.3
1	0	0	28.3
1	0	0	28.3
1	1	1	28.3
1	1	1	28.3
1	1	1	28.3
0	0	0	43.3
0	0	0	43.3
1	1	1	43.3
1	1	0	43.3
1	0	0	43.3
1	1	0	43.3
1	1	1	43.3
1	0	0	43.3
0	0	0	43.3
1	1	1	43.3
0	0	0	43.3
1	0	0	43.3
1	0	0	43.3
1	1	0	43.3
1	1	1	43.3
1	1	1	43.3
1	0	0	50
1	1	1	50
1	0	0	50
1	1	0	50
1	1	0	50
1	0	0	50
1	0	0	50
1	0	0	50
1	0	0	50
1	1	1	50
1	0	0	50
0	0	0	50
1	0	0	50
1	0	0	50
1	0	0	50
1	1	0	50
1	1	1	50
1	0	0	50
1	0	0	50
1	1	0	50
1	1	1	50
1	1	1	50
1	1	0	50
1	1	1	50
1	1	1	50
1	0	0	50
1	0	0	50
1	1	1	50
1	1	1	50
1	1	1	50
1	1	1	50
1	1	1	50
1	1	1	50
1	0	0	50
1	1	1	50
1	1	1	43.3
1	0	0	50
1	0	0	50
1	1	0	50
1	0	0	50
1	0	0	50
1	0	0	50
0	0	0	50
1	0	0	50
1	0	0	50
1	0	0	50
1	1	0	50
1	0	0	50
1	0	0	50
1	0	0	50
1	1	1	50
1	0	0	50
1	0	0	50
1	0	0	50
1	0	0	50
1	0	0	50
1	1	1	50
1	1	0	50
1	1	0	50
1	0	0	50
0	0	0	50
1	0	0	50
1	1	0	50
1	0	0	50
1	0	0	50
1	1	1	50
1	0	0	50
1	1	1	50
1	1	1	50
1	0	0	50
1	1	0	50
1	0	0	50
0	0	0	50
1	1	0	50
1	1	0	50
1	0	0	50
1	0	0	50
1	0	0	50
1	0	0	50
1	0	0	50
1	0	0	50
1	0	0	50
1	1	1	68.3
1	1	1	68.3
1	1	1	68.3
1	0	0	68.3
1	1	1	68.3
1	0	0	68.3
1	0	0	68.3
0	0	0	68.3
1	0	0	68.3
1	0	0	68.3
1	0	0	68.3
1	0	0	68.3
1	0	0	68.3
1	0	0	68.3
0	0	0	68.3
1	1	1	68.3
1	0	0	68.3
1	0	0	68.3
1	1	0	68.3
1	0	0	68.3
1	1	1	68.3
1	1	0	68.3
0	0	0	68.3
0	0	0	50
1	0	0	50
1	0	0	50
1	0	0	50
1	0	0	50
1	0	0	50
1	0	0	50
1	0	0	50
1	1	1	50
1	0	0	50
1	1	1	50
1	0	0	50
1	0	0	50
1	0	0	50
1	1	0	50
0	0	0	50
1	0	0	50
1	1	1	50
1	0	0	50
1	0	0	50
1	0	0	50
1	0	0	50
1	1	0	50
1	0	0	50
1	1	0	50
1	0	0	50
1	0	0	50
1	1	0	50
1	1	0	50
1	0	0	50
1	1	1	76.6
1	0	0	76.6
1	0	0	76.6
1	1	0	76.6
1	0	0	76.6
1	1	1	76.6
1	0	0	43.3
1	0	0	43.3
1	1	1	43.3
1	1	0	43.3
1	0	0	43.3
1	0	0	43.3
1	1	0	43.3
1	0	0	43.3
1	0	0	43.3
1	0	0	43.3
1	1	1	43.3
1	0	0	43.3
1	0	0	43.3
1	0	0	43.3
[truncated: 676 more rows]

## Sheet: Fig. S5
dummy_species	dummy_sex	turnover_time_hel_ach	patrolling_species	passing	approach	interaction
helenor	M	12.154816	menelaus	1	0	0
helenor	M	12.154816	menelaus	1	0	0
helenor	M	12.154816	hel_or_ach	1	0	0
helenor	M	12.154816	hel_or_ach	1	1	1
helenor	M	12.154816	cisseis	1	0	0
helenor	M	12.154816	hel_or_ach	1	0	0
helenor	M	12.154816	hel_or_ach	1	0	0
helenor	M	12.154816	hel_or_ach	1	1	0
helenor	M	12.154816	hel_or_ach	0	0	0
helenor	M	12.154816	hel_or_ach	0	0	0
helenor	M	12.154816	menelaus	0	0	0
helenor	M	12.154816	hel_or_ach	0	0	0
helenor	M	12.154816	hel_or_ach	1	1	1
helenor	M	12.154816	hel_or_ach	1	1	0
helenor	M	12.154816	menelaus	0	0	0
helenor	M	12.154816	menelaus	0	0	0
helenor	M	12.154816	hel_or_ach	1	0	0
helenor	M	12.154816	hel_or_ach	1	1	0
helenor	M	12.154816	hel_or_ach	1	1	0
helenor	M	12.14194363	menelaus	0	0	0
helenor	M	12.14194363	menelaus	1	1	1
helenor	M	12.14194363	menelaus	1	1	1
helenor	M	12.14194363	hel_or_ach	1	1	0
helenor	M	12.14194363	cisseis	1	0	0
helenor	M	12.14194363	menelaus	1	0	0
helenor	M	12.14194363	hel_or_ach	1	1	0
helenor	M	12.14194363	hel_or_ach	0	0	0
helenor	M	12.14194363	hel_or_ach	1	1	1
helenor	M	12.14194363	menelaus	0	0	0
helenor	M	12.14194363	hel_or_ach	0	0	0
helenor	M	12.14194363	hel_or_ach	1	1	0
helenor	M	12.14194363	hel_or_ach	1	1	0
helenor	M	12.14194363	hel_or_ach	0	0	0
helenor	M	12.14194363	hel_or_ach	1	1	0
helenor	M	12.14194363	cisseis	1	0	0
helenor	M	12.14194363	hel_or_ach	0	0	0
helenor	M	12.14194363	hel_or_ach	1	0	0
helenor	M	12.14194363	hel_or_ach	0	0	0
helenor	M	12.14194363	hel_or_ach	1	1	0
helenor	M	12.14194363	hel_or_ach	0	0	0
helenor	M	12.14194363	hel_or_ach	0	0	0
helenor	M	12.14194363	cisseis	1	0	0
helenor	M	12.14194363	hel_or_ach	1	1	1
achilles	F	12.12819898	hel_or_ach	1	0	0
achilles	F	12.12819898	hel_or_ach	1	0	0
achilles	F	12.12819898	hel_or_ach	1	1	1
achilles	F	12.12819898	hel_or_ach	1	1	1
achilles	F	12.12819898	deidamia	1	0	0
achilles	F	12.12819898	hel_or_ach	1	1	1
achilles	F	12.12819898	hel_or_ach	1	0	0
achilles	F	12.12819898	hel_or_ach	1	1	0
achilles	F	12.12819898	hel_or_ach	1	0	0
achilles	F	12.12819898	hel_or_ach	1	1	0
achilles	F	12.12819898	hel_or_ach	1	1	0
achilles	F	12.12819898	hel_or_ach	1	0	0
achilles	F	12.12819898	hel_or_ach	1	0	0
achilles	F	12.12819898	hel_or_ach	1	0	0
achilles	F	12.12819898	hel_or_ach	1	1	1
achilles	F	12.12819898	hel_or_ach	1	1	1
achilles	F	12.12819898	hel_or_ach	1	0	0
achilles	F	12.12819898	hel_or_ach	1	1	0
achilles	F	12.12819898	hel_or_ach	1	0	0
achilles	F	12.12819898	hel_or_ach	1	0	0
achilles	F	12.12819898	hel_or_ach	1	1	0
achilles	F	12.12819898	hel_or_ach	1	1	1
achilles	F	12.12819898	hel_or_ach	1	0	0
achilles	F	12.12819898	hel_or_ach	1	1	1
achilles	F	12.12819898	hel_or_ach	1	1	1
achilles	F	12.12819898	hel_or_ach	1	0	0
achilles	F	12.12819898	deidamia	1	0	0
achilles	F	12.12819898	deidamia	0	1	0
achilles	F	12.12819898	hel_or_ach	1	0	0
achilles	F	12.12819898	hel_or_ach	1	0	0
achilles	F	12.12819898	cisseis	1	0	0
achilles	F	12.12819898	deidamia	1	0	0
achilles	F	12.12819898	hel_or_ach	1	0	0
achilles	F	12.12819898	hel_or_ach	1	1	1
achilles	F	12.12819898	hel_or_ach	1	0	0
achilles	F	12.12819898	hel_or_ach	1	0	0
achilles	F	12.12819898	hel_or_ach	1	0	0
achilles	F	12.1136139	menelaus	1	0	0
achilles	F	12.1136139	menelaus	1	0	0
achilles	F	12.1136139	menelaus	1	0	0
achilles	F	12.1136139	menelaus	1	0	0
achilles	F	12.1136139	menelaus	1	1	0
achilles	F	12.1136139	menelaus	1	1	0
achilles	F	12.1136139	menelaus	1	1	0
achilles	F	12.1136139	hel_or_ach	1	1	0
achilles	F	12.1136139	menelaus	1	0	0
achilles	F	12.1136139	menelaus	1	1	0
achilles	F	12.1136139	hel_or_ach	1	0	0
achilles	F	12.1136139	hel_or_ach	1	0	0
achilles	F	12.1136139	hel_or_ach	1	0	0
achilles	F	12.1136139	hel_or_ach	1	1	0
achilles	F	12.1136139	hel_or_ach	1	0	0
achilles	F	12.1136139	hel_or_ach	1	1	0
achilles	F	12.1136139	hel_or_ach	1	0	0
achilles	F	12.1136139	hel_or_ach	1	0	0
achilles	F	12.1136139	hel_or_ach	1	1	0
achilles	F	12.1136139	hel_or_ach	1	1	1
achilles	F	12.1136139	hel_or_ach	1	0	0
achilles	F	12.1136139	hel_or_ach	1	1	0
achilles	F	12.1136139	hel_or_ach	1	1	0
achilles	F	12.1136139	hel_or_ach	1	0	0
achilles	F	12.1136139	hel_or_ach	0	0	0
achilles	F	12.1136139	hel_or_ach	0	0	0
achilles	F	12.1136139	hel_or_ach	1	1	0
achilles	F	12.1136139	hel_or_ach	1	1	0
achilles	F	12.1136139	hel_or_ach	1	0	0
achilles	F	12.1136139	hel_or_ach	1	0	0
achilles	F	12.1136139	hel_or_ach	1	0	0
achilles	F	12.1136139	hel_or_ach	1	0	0
achilles	F	12.1136139	hel_or_ach	1	0	0
achilles	F	12.1136139	cisseis	1	0	0
achilles	F	12.1136139	deidamia	1	0	0
achilles	F	12.1136139	hel_or_ach	1	0	0
achilles	F	12.1136139	hel_or_ach	1	1	1
achilles	F	12.1136139	hel_or_ach	1	1	0
achilles	F	12.1136139	hel_or_ach	1	1	0
achilles	F	12.1136139	hel_or_ach	1	0	0
achilles	F	12.1136139	hel_or_ach	1	0	0
achilles	F	12.1136139	hel_or_ach	1	0	0
achilles	F	12.1136139	hel_or_ach	1	0	0
achilles	F	12.1136139	hel_or_ach	1	1	0
achilles	F	12.1136139	hel_or_ach	1	1	0
achilles	F	12.1136139	hel_or_ach	1	1	0
achilles	F	12.1136139	hel_or_ach	1	0	0
achilles	F	12.1136139	hel_or_ach	1	0	0
menelaus	F	12.09822029	menelaus	1	1	0
menelaus	F	12.09822029	menelaus	1	1	1
menelaus	F	12.09822029	menelaus	1	1	0
menelaus	F	12.09822029	menelaus	1	1	0
menelaus	F	12.09822029	menelaus	1	0	0
menelaus	F	12.09822029	menelaus	1	0	0
menelaus	F	12.09822029	menelaus	1	0	0
menelaus	F	12.09822029	menelaus	1	1	1
menelaus	F	12.09822029	menelaus	1	1	0
menelaus	F	12.09822029	hel_or_ach	1	1	1
menelaus	F	12.09822029	menelaus	1	1	1
menelaus	F	12.09822029	hel_or_ach	1	0	0
menelaus	F	12.09822029	menelaus	1	1	1
menelaus	F	12.09822029	hel_or_ach	1	1	1
menelaus	F	12.09822029	hel_or_ach	1	1	0
menelaus	F	12.09822029	hel_or_ach	1	1	1
menelaus	F	12.09822029	hel_or_ach	1	0	0
menelaus	F	12.09822029	hel_or_ach	1	1	0
menelaus	F	12.09822029	hel_or_ach	1	0	0
menelaus	F	12.09822029	cisseis	1	0	0
menelaus	F	12.09822029	hel_or_ach	1	0	0
menelaus	F	12.09822029	deidamia	1	0	0
menelaus	F	12.09822029	hel_or_ach	1	1	0
menelaus	F	12.09822029	hel_or_ach	1	1	0
menelaus	F	12.09822029	hel_or_ach	1	1	1
menelaus	F	12.09822029	deidamia	1	1	0
menelaus	F	12.09822029	deidamia	1	1	0
menelaus	F	12.09822029	hel_or_ach	1	1	0
menelaus	F	12.09822029	hel_or_ach	1	0	0
menelaus	F	12.09822029	hel_or_ach	1	1	1
menelaus	F	12.09822029	deidamia	1	1	0
menelaus	F	12.09822029	hel_or_ach	1	1	1
menelaus	F	12.09822029	cisseis	1	1	0
menelaus	F	12.09822029	cisseis	1	0	0
menelaus	F	12.09822029	hel_or_ach	1	1	1
menelaus	F	12.09822029	hel_or_ach	1	1	1
menelaus	F	12.09822029	cisseis	1	0	0
menelaus	F	12.09822029	hel_or_ach	1	0	0
menelaus	F	12.09822029	hel_or_ach	1	0	0
menelaus	F	12.09822029	hel_or_ach	1	1	0
menelaus	F	12.09822029	hel_or_ach	1	1	1
menelaus	F	12.09822029	hel_or_ach	1	1	1
menelaus	F	12.09822029	deidamia	1	0	0
menelaus	F	12.09822029	hel_or_ach	1	1	1
menelaus	F	12.09822029	hel_or_ach	1	0	0
menelaus	F	12.09822029	deidamia	1	0	0
menelaus	F	12.09822029	hel_or_ach	1	1	1
menelaus	F	12.09822029	hel_or_ach	1	1	1
menelaus	F	12.09822029	hel_or_ach	1	1	1
menelaus	F	12.09822029	hel_or_ach	1	1	1
menelaus	F	12.09822029	hel_or_ach	1	1	1
menelaus	F	12.09822029	hel_or_ach	1	1	1
menelaus	F	12.09822029	hel_or_ach	1	1	0
menelaus	F	12.09822029	hel_or_ach	1	0	0
menelaus	F	12.09822029	deidamia	1	1	1
menelaus	F	12.09822029	hel_or_ach	1	1	0
menelaus	F	12.09822029	deidamia	1	0	0
deidamia	M	12.08205	menelaus	1	1	0
deidamia	M	12.08205	menelaus	1	1	0
deidamia	M	12.08205	menelaus	1	1	0
deidamia	M	12.08205	hel_or_ach	1	0	0
deidamia	M	12.08205	menelaus	1	0	0
deidamia	M	12.08205	hel_or_ach	1	0	0
deidamia	M	12.08205	menelaus	1	1	0
deidamia	M	12.08205	menelaus	1	1	0
deidamia	M	12.08205	hel_or_ach	1	0	0
deidamia	M	12.08205	hel_or_ach	0	0	0
deidamia	M	12.08205	hel_or_ach	0	0	0
deidamia	M	12.08205	menelaus	1	1	1
deidamia	M	12.08205	hel_or_ach	1	0	0
deidamia	M	12.08205	hel_or_ach	1	1	0
deidamia	M	12.08205	hel_or_ach	1	1	0
deidamia	M	12.08205	hel_or_ach	1	1	1
deidamia	M	12.08205	hel_or_ach	0	0	0
deidamia	M	12.08205	hel_or_ach	1	0	0
deidamia	M	12.08205	hel_or_ach	1	1	1
deidamia	M	12.08205	cisseis	1	0	0
deidamia	M	12.08205	hel_or_ach	1	0	0
deidamia	M	12.08205	hel_or_ach	1	0	0
deidamia	M	12.08205	hel_or_ach	1	1	1
deidamia	M	12.08205	hel_or_ach	1	1	0
deidamia	M	12.08205	hel_or_ach	1	1	0
deidamia	M	12.08205	hel_or_ach	1	0	0
deidamia	M	12.08205	hel_or_ach	1	1	0
deidamia	M	12.08205	hel_or_ach	0	0	0
deidamia	M	12.08205	hel_or_ach	1	1	0
deidamia	M	12.08205	deidamia	1	0	0
deidamia	M	12.08205	hel_or_ach	1	0	0
deidamia	M	12.08205	hel_or_ach	1	1	1
deidamia	M	12.08205	hel_or_ach	1	0	0
deidamia	M	12.08205	hel_or_ach	1	1	0
deidamia	M	12.08205	hel_or_ach	1	1	0
deidamia	M	12.08205	hel_or_ach	1	1	1
deidamia	M	12.08205	hel_or_ach	1	0	0
deidamia	M	12.08205	hel_or_ach	1	0	0
deidamia	M	12.08205	hel_or_ach	1	0	0
deidamia	M	12.08205	hel_or_ach	1	0	0
deidamia	M	12.08205	deidamia	1	0	0
deidamia	M	12.08205	deidamia	1	0	0
deidamia	M	12.08205	hel_or_ach	1	0	0
deidamia	M	12.08205	hel_or_ach	1	1	1
deidamia	M	12.08205	hel_or_ach	1	1	0
deidamia	M	12.08205	hel_or_ach	0	0	0
deidamia	M	12.08205	hel_or_ach	0	0	0
deidamia	M	12.08205	hel_or_ach	0	0	0
deidamia	M	12.08205	hel_or_ach	1	0	0
deidamia	M	12.08205	hel_or_ach	1	0	0
deidamia	M	12.08205	hel_or_ach	1	0	0
deidamia	M	12.08205	hel_or_ach	1	1	0
helenor	F	12.06513491	menelaus	1	1	0
helenor	F	12.06513491	menelaus	1	1	0
helenor	F	12.06513491	menelaus	1	1	0
helenor	F	12.06513491	hel_or_ach	1	1	0
helenor	F	12.06513491	menelaus	1	0	0
helenor	F	12.06513491	menelaus	1	1	0
helenor	F	12.06513491	hel_or_ach	1	1	0
helenor	F	12.06513491	hel_or_ach	1	1	0
helenor	F	12.06513491	hel_or_ach	0	0	0
helenor	F	12.06513491	hel_or_ach	1	1	0
helenor	F	12.06513491	menelaus	1	0	0
helenor	F	12.06513491	hel_or_ach	0	0	0
helenor	F	12.06513491	menelaus	1	1	0
helenor	F	12.06513491	menelaus	1	0	0
helenor	F	12.06513491	hel_or_ach	0	0	0
helenor	F	12.06513491	hel_or_ach	1	0	0
helenor	F	12.06513491	hel_or_ach	0	0	0
helenor	F	12.06513491	hel_or_ach	1	1	1
helenor	F	12.06513491	hel_or_ach	1	0	0
helenor	F	12.06513491	hel_or_ach	1	1	1
helenor	F	12.06513491	hel_or_ach	0	0	0
helenor	F	12.06513491	hel_or_ach	0	0	0
helenor	F	12.06513491	hel_or_ach	1	0	0
helenor	F	12.06513491	hel_or_ach	0	0	0
helenor	F	12.06513491	hel_or_ach	1	1	0
helenor	F	12.06513491	marcus	1	0	0
helenor	F	12.06513491	hel_or_ach	1	1	1
helenor	F	12.06513491	deidamia	1	1	0
helenor	F	12.06513491	hel_or_ach	1	0	0
helenor	F	12.06513491	hel_or_ach	1	0	0
helenor	F	12.06513491	hel_or_ach	1	0	0
helenor	F	12.06513491	hel_or_ach	1	1	0
helenor	F	12.06513491	hel_or_ach	1	0	0
helenor	F	12.06513491	hel_or_ach	1	1	0
helenor	F	12.06513491	hel_or_ach	1	0	0
helenor	F	12.06513491	hel_or_ach	1	0	0
helenor	F	12.06513491	hel_or_ach	1	1	0
helenor	F	12.06513491	hel_or_ach	1	1	0
helenor	F	12.06513491	hel_or_ach	1	1	0
helenor	F	12.06513491	hel_or_ach	1	0	0
helenor	F	12.06513491	hel_or_ach	1	0	0
helenor	F	12.06513491	deidamia	1	0	0
helenor	F	12.06513491	cisseis	1	0	0
helenor	F	12.06513491	hel_or_ach	1	0	0
helenor	F	12.06513491	hel_or_ach	1	0	0
helenor	F	12.06513491	hel_or_ach	1	1	0
helenor	F	12.06513491	hel_or_ach	1	0	0
helenor	F	12.06513491	deidamia	1	0	0
helenor	F	12.06513491	hel_or_ach	1	1	0
helenor	F	12.06513491	hel_or_ach	1	0	0
helenor	F	12.06513491	hel_or_ach	1	1	0
helenor	F	12.06513491	hel_or_ach	1	1	0
helenor	F	12.06513491	hel_or_ach	1	1	0
helenor	F	12.06513491	hel_or_ach	1	1	1
helenor	F	12.06513491	hel_or_ach	1	0	0
helenor	F	12.06513491	cisseis	1	0	0
helenor	F	12.06513491	hel_or_ach	0	0	0
helenor	F	12.06513491	hel_or_ach	1	1	0
helenor	F	12.06513491	hel_or_ach	0	0	0
helenor	F	12.06513491	hel_or_ach	0	0	0
helenor	F	12.06513491	hel_or_ach	1	1	0
helenor	F	12.06513491	hel_or_ach	1	0	0
helenor	F	12.06513491	hel_or_ach	0	0	0
helenor	F	12.06513491	hel_or_ach	1	0	0
helenor	F	12.06513491	hel_or_ach	1	1	0
helenor	F	12.06513491	hel_or_ach	1	0	0
helenor	F	12.06513491	hel_or_ach	1	1	1
helenor	F	12.06513491	deidamia	1	1	1
achilles	F	12.0475069	menelaus	1	1	0
achilles	F	12.0475069	menelaus	1	0	0
achilles	F	12.0475069	menelaus	1	0	0
achilles	F	12.0475069	menelaus	1	0	0
achilles	F	12.0475069	menelaus	1	1	0
achilles	F	12.0475069	menelaus	1	1	0
achilles	F	12.0475069	hel_or_ach	1	0	0
achilles	F	12.0475069	hel_or_ach	1	0	0
achilles	F	12.0475069	menelaus	1	0	0
achilles	F	12.0475069	menelaus	1	1	0
achilles	F	12.0475069	menelaus	0	0	0
achilles	F	12.0475069	hel_or_ach	1	1	0
achilles	F	12.0475069	menelaus	1	0	0
achilles	F	12.0475069	hel_or_ach	1	0	0
achilles	F	12.0475069	hel_or_ach	1	0	0
achilles	F	12.0475069	hel_or_ach	1	1	0
achilles	F	12.0475069	menelaus	1	0	0
achilles	F	12.0475069	hel_or_ach	1	0	0
achilles	F	12.0475069	hel_or_ach	1	1	1
achilles	F	12.0475069	hel_or_ach	0	0	0
achilles	F	12.0475069	hel_or_ach	1	1	1
achilles	F	12.0475069	hel_or_ach	1	1	1
achilles	F	12.0475069	hel_or_ach	1	0	0
achilles	F	12.0475069	menelaus	1	0	0
achilles	F	12.0475069	hel_or_ach	0	0	0
achilles	F	12.0475069	telemachus	1	0	0
achilles	F	12.0475069	hel_or_ach	0	0	0
achilles	F	12.0475069	hel_or_ach	1	0	0
achilles	F	12.0475069	hel_or_ach	1	1	0
achilles	F	12.0475069	hel_or_ach	1	0	0
achilles	F	12.0475069	hel_or_ach	1	0	0
achilles	F	12.0475069	hel_or_ach	1	0	0
achilles	F	12.0475069	deidamia	1	1	0
achilles	F	12.0475069	hel_or_ach	1	0	0
achilles	F	12.0475069	hel_or_ach	1	1	1
achilles	F	12.0475069	hel_or_ach	1	1	0
achilles	F	12.0475069	hel_or_ach	1	1	1
achilles	F	12.0475069	hel_or_ach	0	0	0
achilles	F	12.0475069	hel_or_ach	0	0	0
achilles	F	12.0475069	hel_or_ach	1	1	1
achilles	F	12.0475069	hel_or_ach	1	0	0
achilles	F	12.02919782	hel_or_ach	1	1	1
achilles	F	12.02919782	hel_or_ach	1	1	1
achilles	F	12.02919782	menelaus	1	0	0
achilles	F	12.02919782	cisseis	1	1	0
achilles	F	12.02919782	hel_or_ach	1	1	1
achilles	F	12.02919782	hel_or_ach	1	0	0
achilles	F	12.02919782	cisseis	1	1	0
achilles	F	12.02919782	hel_or_ach	1	0	0
achilles	F	12.02919782	hel_or_ach	1	1	1
achilles	F	12.02919782	deidamia	1	0	0
achilles	F	12.02919782	hel_or_ach	1	0	0
achilles	F	12.02919782	hel_or_ach	0	0	0
achilles	F	12.02919782	hel_or_ach	1	1	1
achilles	F	12.02919782	deidamia	1	0	0
achilles	F	12.02919782	hel_or_ach	1	1	0
achilles	F	12.02919782	hel_or_ach	1	1	1
achilles	F	12.02919782	hel_or_ach	1	1	0
achilles	F	12.02919782	cisseis	1	1	0
achilles	F	12.02919782	hel_or_ach	1	0	0
achilles	F	12.02919782	hel_or_ach	1	1	1
achilles	F	12.02919782	hel_or_ach	1	1	1
achilles	F	12.02919782	hel_or_ach	1	1	0
achilles	F	12.02919782	hel_or_ach	1	1	0
achilles	F	12.02919782	hel_or_ach	1	0	0
achilles	F	12.02919782	deidamia	1	1	1
achilles	F	12.02919782	hel_or_ach	1	0	0
achilles	F	12.02919782	hel_or_ach	1	1	1
achilles	F	12.02919782	hel_or_ach	1	0	0
achilles	F	12.02919782	hel_or_ach	1	1	1
achilles	F	12.02919782	hel_or_ach	1	1	0
achilles	F	12.02919782	hel_or_ach	1	1	0
achilles	F	12.02919782	hel_or_ach	1	0	0
helenor	M	12.01023957	menelaus	1	1	0
helenor	M	12.01023957	menelaus	1	1	0
helenor	M	12.01023957	hel_or_ach	1	1	0
helenor	M	12.01023957	menelaus	1	0	0
helenor	M	12.01023957	menelaus	1	1	0
helenor	M	12.01023957	menelaus	1	1	0
helenor	M	12.01023957	hel_or_ach	1	1	1
helenor	M	12.01023957	menelaus	1	0	0
helenor	M	12.01023957	hel_or_ach	1	0	0
helenor	M	12.01023957	menelaus	1	0	0
helenor	M	12.01023957	hel_or_ach	1	0	0
helenor	M	12.01023957	rhetenor	1	0	0
helenor	M	12.01023957	menelaus	0	1	0
helenor	M	12.01023957	hel_or_ach	1	0	0
helenor	M	12.01023957	hel_or_ach	1	0	0
helenor	M	12.01023957	hel_or_ach	0	0	0
helenor	M	12.01023957	hel_or_ach	1	1	0
helenor	M	12.01023957	hel_or_ach	1	1	1
helenor	M	12.01023957	hel_or_ach	1	1	0
helenor	M	12.01023957	hel_or_ach	1	1	1
helenor	M	12.01023957	hel_or_ach	1	0	0
helenor	M	12.01023957	hel_or_ach	1	1	1
helenor	M	12.01023957	hel_or_ach	1	1	1
helenor	M	12.01023957	hel_or_ach	0	0	0
helenor	M	12.01023957	hel_or_ach	1	1	0
helenor	M	12.01023957	hel_or_ach	1	0	0
helenor	M	12.01023957	telemachus	1	0	0
helenor	M	12.01023957	hel_or_ach	0	0	0
helenor	M	12.01023957	deidamia	1	0	0
helenor	M	12.01023957	hel_or_ach	1	1	0
helenor	M	12.01023957	hel_or_ach	1	0	0
helenor	M	12.01023957	deidamia	1	0	0
helenor	M	12.01023957	deidamia	1	1	0
helenor	M	12.01023957	hel_or_ach	1	1	0
helenor	M	12.01023957	hel_or_ach	1	1	0
helenor	M	12.01023957	deidamia	1	0	0
helenor	M	12.01023957	hel_or_ach	1	1	0
helenor	M	12.01023957	hel_or_ach	1	1	1
helenor	M	12.01023957	hel_or_ach	1	1	0
helenor	M	12.01023957	hel_or_ach	1	0	0
helenor	M	12.01023957	hel_or_ach	1	0	0
helenor	M	12.01023957	hel_or_ach	0	0	0
helenor	M	12.01023957	telemachus	1	0	0
helenor	M	12.01023957	hel_or_ach	1	0	0
helenor	M	12.01023957	hel_or_ach	1	0	0
helenor	M	12.01023957	hel_or_ach	1	1	1
helenor	M	12.01023957	hel_or_ach	0	0	0
helenor	M	12.01023957	hel_or_ach	1	1	1
helenor	M	12.01023957	cisseis	1	0	0
helenor	M	12.01023957	hel_or_ach	1	0	0
helenor	M	12.01023957	hel_or_ach	1	1	0
helenor	M	12.01023957	hel_or_ach	1	1	0
helenor	M	12.01023957	hel_or_ach	1	0	0
helenor	M	12.01023957	hel_or_ach	1	0	0
helenor	M	12.01023957	hel_or_ach	1	0	0
helenor	M	12.01023957	hel_or_ach	1	1	1
helenor	M	12.01023957	hel_or_ach	1	1	1
helenor	M	12.01023957	cisseis	1	1	0
helenor	M	12.01023957	hel_or_ach	1	0	0
helenor	M	12.01023957	hel_or_ach	1	0	0
helenor	M	12.01023957	hel_or_ach	1	0	0
deidamia	F	11.990664	menelaus	1	0	0
deidamia	F	11.990664	menelaus	1	0	0
deidamia	F	11.990664	menelaus	1	0	0
deidamia	F	11.990664	menelaus	1	0	0
deidamia	F	11.990664	menelaus	1	0	0
deidamia	F	11.990664	menelaus	1	0	0
deidamia	F	11.990664	menelaus	1	1	0
deidamia	F	11.990664	menelaus	1	0	0
deidamia	F	11.990664	hel_or_ach	1	0	0
deidamia	F	11.990664	hel_or_ach	1	0	0
deidamia	F	11.990664	menelaus	1	1	0
deidamia	F	11.990664	hel_or_ach	1	0	0
deidamia	F	11.990664	menelaus	1	1	1
deidamia	F	11.990664	hel_or_ach	1	0	0
deidamia	F	11.990664	hel_or_ach	1	0	0
deidamia	F	11.990664	cisseis	1	0	0
deidamia	F	11.990664	hel_or_ach	1	0	0
deidamia	F	11.990664	cisseis	1	0	0
deidamia	F	11.990664	hel_or_ach	1	1	0
deidamia	F	11.990664	hel_or_ach	1	0	0
deidamia	F	11.990664	hel_or_ach	1	0	0
deidamia	F	11.990664	hel_or_ach	1	0	0
deidamia	F	11.990664	hel_or_ach	1	0	0
deidamia	F	11.990664	hel_or_ach	1	0	0
deidamia	F	11.990664	telemachus	1	0	0
deidamia	F	11.990664	hel_or_ach	1	0	0
deidamia	F	11.990664	hel_or_ach	1	1	0
deidamia	F	11.990664	telemachus	1	0	0
deidamia	F	11.990664	hel_or_ach	1	0	0
deidamia	F	11.990664	hel_or_ach	1	0	0
deidamia	F	11.990664	hel_or_ach	1	1	0
deidamia	F	11.990664	hel_or_ach	1	1	1
deidamia	F	11.990664	telemachus	1	0	0
deidamia	F	11.990664	hel_or_ach	1	0	0
deidamia	F	11.990664	telemachus	1	0	0
deidamia	F	11.990664	cisseis	1	1	0
deidamia	F	11.990664	hel_or_ach	1	1	1
deidamia	F	11.990664	hel_or_ach	1	1	1
deidamia	F	11.990664	hel_or_ach	1	1	0
deidamia	F	11.990664	hel_or_ach	1	1	0
deidamia	F	11.990664	hel_or_ach	1	1	1
deidamia	F	11.990664	hel_or_ach	1	1	0
deidamia	F	11.990664	hel_or_ach	1	1	0
deidamia	F	11.990664	hel_or_ach	1	0	0
deidamia	F	11.990664	hel_or_ach	1	0	0
deidamia	F	11.990664	hel_or_ach	1	0	0
deidamia	F	11.990664	cisseis	1	0	0
deidamia	F	11.990664	hel_or_ach	1	1	1
deidamia	F	11.990664	hel_or_ach	1	1	1
deidamia	F	11.990664	telemachus	1	1	0
deidamia	F	11.990664	hel_or_ach	1	1	1
deidamia	F	11.990664	hel_or_ach	1	0	0
deidamia	F	11.990664	hel_or_ach	1	1	0
deidamia	F	11.990664	hel_or_ach	1	0	0
deidamia	F	11.990664	rhetenor	1	0	0
deidamia	F	11.990664	cisseis	1	0	0
deidamia	F	11.990664	menelaus	1	0	0
deidamia	F	11.990664	hel_or_ach	1	0	0
deidamia	F	11.990664	hel_or_ach	1	0	0
deidamia	F	11.990664	hel_or_ach	1	0	0
deidamia	F	11.990664	hel_or_ach	1	0	0
deidamia	F	11.990664	hel_or_ach	1	1	1
deidamia	F	11.990664	hel_or_ach	1	1	0
deidamia	F	11.990664	hel_or_ach	1	1	0
deidamia	F	11.990664	hel_or_ach	1	0	0
deidamia	F	11.990664	hel_or_ach	1	0	0
deidamia	F	11.990664	hel_or_ach	1	1	0
deidamia	F	11.990664	hel_or_ach	1	0	0
deidamia	F	11.990664	hel_or_ach	1	0	0
deidamia	F	11.990664	hel_or_ach	1	0	0
deidamia	F	11.990664	hel_or_ach	1	0	0
deidamia	F	11.990664	hel_or_ach	1	0	0
deidamia	F	11.990664	deidamia	1	0	0
deidamia	F	11.990664	hel_or_ach	1	0	0
deidamia	F	11.990664	hel_or_ach	1	1	0
helenor	M	11.97050299	hel_or_ach	1	1	0
helenor	M	11.97050299	menelaus	1	0	0
helenor	M	11.97050299	hel_or_ach	1	0	0
helenor	M	11.97050299	hel_or_ach	1	1	0
helenor	M	11.97050299	hel_or_ach	1	1	0
helenor	M	11.97050299	menelaus	1	0	0
helenor	M	11.97050299	hel_or_ach	0	0	0
helenor	M	11.97050299	hel_or_ach	1	0	0
helenor	M	11.97050299	hel_or_ach	0	0	0
helenor	M	11.97050299	telemachus	1	0	0
helenor	M	11.97050299	hel_or_ach	1	0	0
helenor	M	11.97050299	hel_or_ach	1	0	0
helenor	M	11.97050299	hel_or_ach	0	0	0
helenor	M	11.97050299	hel_or_ach	0	0	0
helenor	M	11.97050299	hel_or_ach	1	0	0
helenor	M	11.97050299	hel_or_ach	1	1	0
achilles	M	11.97050299	telemachus	1	0	0
achilles	M	11.97050299	hel_or_ach	1	0	0
achilles	M	11.97050299	hel_or_ach	1	1	0
achilles	M	11.97050299	telemachus	1	1	0
achilles	M	11.97050299	hel_or_ach	1	0	0
achilles	M	11.97050299	hel_or_ach	1	0	0
achilles	M	11.97050299	hel_or_ach	1	1	0
achilles	M	11.97050299	hel_or_ach	1	1	0
achilles	M	11.97050299	hel_or_ach	1	0	0
achilles	M	11.97050299	hel_or_ach	1	0	0
achilles	M	11.97050299	hel_or_ach	1	0	0
achilles	M	11.97050299	cisseis	1	0	0
achilles	M	11.97050299	hel_or_ach	1	0	0
achilles	M	11.97050299	hel_or_ach	1	1	0
achilles	M	11.97050299	telemachus	1	1	0
achilles	M	11.97050299	hel_or_ach	1	0	0
achilles	M	11.97050299	hel_or_ach	1	1	0
achilles	M	11.97050299	hel_or_ach	1	1	0
achilles	M	11.97050299	hel_or_ach	1	1	0
achilles	M	11.97050299	hel_or_ach	1	0	0
achilles	M	11.97050299	hel_or_ach	1	0	0
achilles	M	11.97050299	hel_or_ach	1	0	0
achilles	M	11.97050299	hel_or_ach	1	1	0
achilles	M	11.97050299	hel_or_ach	1	0	0
achilles	M	11.97050299	hel_or_ach	1	1	0
achilles	M	11.97050299	hel_or_ach	1	1	0
achilles	M	11.97050299	hel_or_ach	1	0	0
achilles	M	11.97050299	hel_or_ach	1	0	0
achilles	M	11.97050299	hel_or_ach	1	1	1
achilles	M	11.97050299	hel_or_ach	1	1	0
achilles	M	11.97050299	hel_or_ach	1	0	0
achilles	M	11.97050299	hel_or_ach	1	0	0
achilles	M	11.97050299	hel_or_ach	1	0	0
achilles	M	11.97050299	hel_or_ach	1	1	0
achilles	M	11.97050299	hel_or_ach	1	1	0
achilles	M	11.97050299	hel_or_ach	1	0	0
achilles	M	11.97050299	hel_or_ach	1	0	0
achilles	M	11.97050299	hel_or_ach	1	0	0
achilles	M	11.97050299	deidamia	1	0	0
achilles	M	11.97050299	hel_or_ach	1	1	0
achilles	M	11.97050299	hel_or_ach	1	1	0
achilles	M	11.97050299	hel_or_ach	1	1	0
achilles	M	11.97050299	hel_or_ach	1	0	0
achilles	M	11.97050299	hel_or_ach	1	1	0
achilles	M	11.97050299	hel_or_ach	1	0	0
achilles	M	11.97050299	hel_or_ach	1	0	0
achilles	M	11.97050299	hel_or_ach	1	0	0
achilles	M	11.97050299	telemachus	1	1	0
menelaus	M	11.94978842	menelaus	1	1	1
menelaus	M	11.94978842	menelaus	0	0	0
menelaus	M	11.94978842	menelaus	1	1	0
menelaus	M	11.94978842	menelaus	1	0	0
menelaus	M	11.94978842	menelaus	1	1	1
menelaus	M	11.94978842	hel_or_ach	1	0	0
menelaus	M	11.94978842	hel_or_ach	1	1	0
menelaus	M	11.94978842	hel_or_ach	1	0	0
menelaus	M	11.94978842	hel_or_ach	1	0	0
menelaus	M	11.94978842	telemachus	1	0	0
menelaus	M	11.94978842	menelaus	1	1	0
menelaus	M	11.94978842	hel_or_ach	1	1	0
menelaus	M	11.94978842	hel_or_ach	1	1	1
menelaus	M	11.94978842	hel_or_ach	0	0	0
menelaus	M	11.94978842	hel_or_ach	1	1	0
menelaus	M	11.94978842	hel_or_ach	1	1	0
menelaus	M	11.94978842	hel_or_ach	1	1	0
menelaus	M	11.94978842	hel_or_ach	1	1	0
menelaus	M	11.94978842	hel_or_ach	1	0	0
menelaus	M	11.94978842	hel_or_ach	1	0	0
menelaus	M	11.94978842	hel_or_ach	1	0	0
menelaus	M	11.94978842	telemachus	1	0	0
menelaus	M	11.94978842	hel_or_ach	1	0	0
menelaus	M	11.94978842	hel_or_ach	1	0	0
menelaus	M	11.94978842	hel_or_ach	1	0	0
menelaus	M	11.94978842	hel_or_ach	1	1	1
menelaus	M	11.94978842	hel_or_ach	1	0	0
menelaus	M	11.94978842	hel_or_ach	1	1	0
menelaus	M	11.94978842	hel_or_ach	1	0	0
menelaus	M	11.94978842	hel_or_ach	1	1	1
menelaus	M	11.94978842	hel_or_ach	1	0	0
menelaus	M	11.94978842	hel_or_ach	0	0	0
menelaus	M	11.94978842	hel_or_ach	0	0	0
menelaus	M	11.94978842	hel_or_ach	1	0	0
menelaus	M	11.94978842	hel_or_ach	1	0	0
menelaus	M	11.94978842	hel_or_ach	1	0	0
menelaus	M	11.94978842	hel_or_ach	1	0	0
menelaus	M	11.94978842	hel_or_ach	1	0	0
menelaus	M	11.94978842	hel_or_ach	1	0	0
menelaus	M	11.94978842	hel_or_ach	1	0	0
menelaus	M	11.94978842	hel_or_ach	1	1	0
menelaus	M	11.94978842	hel_or_ach	1	1	1
menelaus	M	11.94978842	hel_or_ach	1	0	0
menelaus	M	11.94978842	hel_or_ach	1	1	1
menelaus	M	11.94978842	hel_or_ach	1	1	1
menelaus	M	11.94978842	hel_or_ach	1	0	0
menelaus	M	11.94978842	hel_or_ach	1	0	0
menelaus	M	11.94978842	hel_or_ach	1	0	0
menelaus	M	11.94978842	hel_or_ach	1	0	0
menelaus	M	11.94978842	hel_or_ach	1	1	1
menelaus	M	11.94978842	hel_or_ach	1	1	1
menelaus	M	11.94978842	hel_or_ach	1	0	0
menelaus	M	11.94978842	hel_or_ach	1	0	0
menelaus	M	11.94978842	hel_or_ach	1	1	0
menelaus	M	11.94978842	hel_or_ach	1	1	1
menelaus	M	11.94978842	hel_or_ach	1	0	0
menelaus	M	11.94978842	hel_or_ach	1	1	1
menelaus	M	11.94978842	hel_or_ach	1	1	1
menelaus	M	11.94978842	deidamia	1	1	1
menelaus	M	11.94978842	hel_or_ach	1	1	1
menelaus	M	11.94978842	hel_or_ach	1	1	1
menelaus	M	11.94978842	hel_or_ach	1	0	0
menelaus	M	11.94978842	marcus	1	1	0
menelaus	M	11.94978842	hel_or_ach	1	1	1
menelaus	M	11.94978842	deidamia	1	1	1
achilles	M	11.92855214	menelaus	1	0	0
achilles	M	11.92855214	menelaus	1	0	0
achilles	M	11.92855214	menelaus	1	0	0
achilles	M	11.92855214	menelaus	1	0	0
achilles	M	11.92855214	menelaus	1	0	0
achilles	M	11.92855214	menelaus	1	0	0
achilles	M	11.92855214	hel_or_ach	1	0	0
achilles	M	11.92855214	menelaus	1	0	0
achilles	M	11.92855214	hel_or_ach	1	0	0
achilles	M	11.92855214	hel_or_ach	1	0	0
achilles	M	11.92855214	hel_or_ach	1	0	0
achilles	M	11.92855214	menelaus	1	0	0
achilles	M	11.92855214	hel_or_ach	1	0	0
achilles	M	11.92855214	hel_or_ach	1	0	0
achilles	M	11.92855214	hel_or_ach	1	0	0
achilles	M	11.92855214	hel_or_ach	0	0	0
achilles	M	11.92855214	hel_or_ach	1	0	0
achilles	M	11.92855214	hel_or_ach	0	0	0
achilles	M	11.92855214	hel_or_ach	1	0	0
achilles	M	11.92855214	hel_or_ach	1	0	0
achilles	M	11.92855214	hel_or_ach	1	1	0
achilles	M	11.92855214	hel_or_ach	1	1	1
achilles	M	11.92855214	hel_or_ach	1	0	0
achilles	M	11.92855214	hel_or_ach	1	0	0
achilles	M	11.92855214	hel_or_ach	1	1	0
achilles	M	11.92855214	telemachus	1	0	0
achilles	M	11.92855214	hel_or_ach	1	0	0
achilles	M	11.92855214	hel_or_ach	1	1	0
achilles	M	11.92855214	hel_or_ach	1	0	0
achilles	M	11.92855214	hel_or_ach	1	0	0
achilles	M	11.92855214	hel_or_ach	1	1	0
achilles	M	11.92855214	hel_or_ach	1	1	0
achilles	M	11.92855214	hel_or_ach	1	0	0
achilles	M	11.92855214	hel_or_ach	1	1	0
achilles	M	11.92855214	hel_or_ach	1	0	0
achilles	M	11.92855214	hel_or_ach	1	0	0
achilles	M	11.92855214	hel_or_ach	1	0	0
achilles	M	11.92855214	hel_or_ach	1	0	0
achilles	M	11.92855214	hel_or_ach	0	0	0
achilles	M	11.92855214	hel_or_ach	1	0	0
achilles	M	11.92855214	menelaus	0	0	0
achilles	M	11.92855214	hel_or_ach	1	0	0
achilles	M	11.92855214	hel_or_ach	1	0	0
achilles	M	11.92855214	hel_or_ach	1	1	1
achilles	M	11.92855214	hel_or_ach	1	0	0
achilles	M	11.92855214	hel_or_ach	1	0	0
achilles	M	11.92855214	hel_or_ach	1	0	0
achilles	M	11.92855214	hel_or_ach	1	0	0
achilles	M	11.92855214	telemachus	1	0	0
achilles	M	11.92855214	hel_or_ach	1	0	0
achilles	M	11.92855214	hel_or_ach	1	1	1
achilles	M	11.92855214	hel_or_ach	1	0	0
menelaus	M	11.86203187	menelaus	1	1	1
menelaus	M	11.86203187	menelaus	1	1	0
menelaus	M	11.86203187	deidamia	1	0	0
menelaus	M	11.86203187	menelaus	1	0	0
menelaus	M	11.86203187	menelaus	1	0	0
menelaus	M	11.86203187	cisseis	1	0	0
menelaus	M	11.86203187	hel_or_ach	1	0	0
menelaus	M	11.86203187	hel_or_ach	1	0	0
menelaus	M	11.86203187	hel_or_ach	1	0	0
menelaus	M	11.86203187	hel_or_ach	0	0	0
menelaus	M	11.86203187	hel_or_ach	0	0	0
menelaus	M	11.86203187	hel_or_ach	1	0	0
menelaus	M	11.86203187	hel_or_ach	1	0	0
menelaus	M	11.86203187	hel_or_ach	1	1	0
menelaus	M	11.86203187	hel_or_ach	1	1	0
menelaus	M	11.86203187	hel_or_ach	1	0	0
menelaus	M	11.86203187	hel_or_ach	1	1	0
menelaus	M	11.86203187	hel_or_ach	1	1	0
menelaus	M	11.86203187	hel_or_ach	1	1	0
menelaus	M	11.86203187	hel_or_ach	1	1	1
menelaus	M	11.86203187	hel_or_ach	0	0	0
menelaus	M	11.86203187	hel_or_ach	1	1	1
menelaus	M	11.86203187	hel_or_ach	1	0	0
menelaus	M	11.86203187	hel_or_ach	1	0	0
menelaus	M	11.86203187	hel_or_ach	1	1	0
menelaus	M	11.86203187	hel_or_ach	1	0	0
menelaus	M	11.86203187	hel_or_ach	1	1	0
menelaus	M	11.86203187	hel_or_ach	0	0	0
menelaus	M	11.86203187	cisseis	1	1	0
menelaus	M	11.86203187	hel_or_ach	1	0	0
menelaus	M	11.86203187	hel_or_ach	1	0	0
menelaus	M	11.86203187	hel_or_ach	1	1	1
menelaus	M	11.86203187	hel_or_ach	0	0	0
menelaus	M	11.86203187	hel_or_ach	1	0	0
menelaus	M	11.86203187	deidamia	1	1	1
menelaus	M	11.86203187	hel_or_ach	1	0	0
menelaus	M	11.86203187	hel_or_ach	1	0	0
menelaus	M	11.86203187	hel_or_ach	1	0	0
menelaus	M	11.86203187	hel_or_ach	1	1	0
menelaus	M	11.86203187	hel_or_ach	1	1	0
menelaus	M	11.86203187	hel_or_ach	1	0	0
menelaus	M	11.86203187	hel_or_ach	1	1	0
menelaus	M	11.86203187	hel_or_ach	1	0	0
menelaus	M	11.86203187	hel_or_ach	1	0	0
menelaus	M	11.86203187	hel_or_ach	1	0	0
menelaus	M	11.86203187	cisseis	1	0	0
menelaus	M	11.86203187	hel_or_ach	1	0	0
menelaus	M	11.86203187	hel_or_ach	0	0	0
menelaus	M	11.86203187	hel_or_ach	1	1	1
menelaus	M	11.86203187	hel_or_ach	1	1	1
menelaus	M	11.86203187	hel_or_ach	1	0	0
menelaus	M	11.86203187	hel_or_ach	1	1	1
menelaus	M	11.86203187	hel_or_ach	1	0	0
menelaus	M	11.86203187	hel_or_ach	1	0	0
menelaus	M	11.86203187	hel_or_ach	1	0	0
menelaus	M	11.86203187	hel_or_ach	1	0	0
menelaus	M	11.86203187	hel_or_ach	1	1	1
menelaus	M	11.86203187	hel_or_ach	1	0	0
menelaus	M	11.86203187	hel_or_ach	1	1	1
menelaus	M	11.86203187	cisseis	1	0	0
menelaus	M	11.86203187	hel_or_ach	1	1	1
menelaus	M	11.86203187	hel_or_ach	1	0	0
menelaus	M	11.86203187	rhetenor	1	0	0
menelaus	M	11.86203187	hel_or_ach	1	1	1
menelaus	M	11.86203187	hel_or_ach	1	0	0
menelaus	M	11.86203187	hel_or_ach	1	0	0
menelaus	M	11.86203187	hel_or_ach	1	0	0
menelaus	M	11.86203187	hel_or_ach	1	0	0
menelaus	M	11.86203187	hel_or_ach	1	0	0
menelaus	M	11.86203187	hel_or_ach	1	0	0
menelaus	M	11.86203187	hel_or_ach	1	0	0
menelaus	M	11.86203187	hel_or_ach	1	0	0
menelaus	M	11.86203187	rhetenor	1	0	0
menelaus	M	11.86203187	hel_or_ach	1	0	0
menelaus	M	11.86203187	hel_or_ach	1	0	0
menelaus	M	11.86203187	hel_or_ach	1	1	0
menelaus	M	11.86203187	hel_or_ach	1	1	1
menelaus	M	11.86203187	hel_or_ach	1	1	1
menelaus	M	11.86203187	hel_or_ach	1	1	0
deidamia	F	11.81566086	menelaus	1	1	0
deidamia	F	11.81566086	menelaus	1	0	0
deidamia	F	11.81566086	menelaus	1	1	1
deidamia	F	11.81566086	menelaus	1	0	0
deidamia	F	11.81566086	hel_or_ach	1	0	0
deidamia	F	11.81566086	hel_or_ach	1	1	0
deidamia	F	11.81566086	hel_or_ach	1	0	0
deidamia	F	11.81566086	hel_or_ach	1	1	1
deidamia	F	11.81566086	hel_or_ach	1	0	0
deidamia	F	11.81566086	hel_or_ach	1	0	0
deidamia	F	11.81566086	hel_or_ach	1	0	0
deidamia	F	11.81566086	telemachus	1	0	0
deidamia	F	11.81566086	hel_or_ach	1	0	0
deidamia	F	11.81566086	hel_or_ach	1	1	1
deidamia	F	11.81566086	hel_or_ach	1	0	0
deidamia	F	11.81566086	hel_or_ach	1	1	1
deidamia	F	11.81566086	hel_or_ach	1	1	1
deidamia	F	11.81566086	cisseis	1	0	0
deidamia	F	11.81566086	hel_or_ach	1	1	1
deidamia	F	11.81566086	menelaus	1	0	0
deidamia	F	11.81566086	cisseis	1	0	0
deidamia	F	11.81566086	cisseis	1	0	0
deidamia	F	11.81566086	hel_or_ach	0	0	0
deidamia	F	11.81566086	cisseis	1	0	0
deidamia	F	11.81566086	cisseis	1	1	0
deidamia	F	11.81566086	hel_or_ach	0	0	0
deidamia	F	11.81566086	hel_or_ach	0	0	0
deidamia	F	11.81566086	hel_or_ach	1	1	0
deidamia	F	11.81566086	hel_or_ach	1	1	1
deidamia	F	11.81566086	hel_or_ach	1	0	0
deidamia	F	11.81566086	hel_or_ach	1	0	0
deidamia	F	11.81566086	hel_or_ach	1	0	0
deidamia	F	11.81566086	hel_or_ach	1	0	0
deidamia	F	11.81566086	hel_or_ach	1	1	0
deidamia	F	11.81566086	hel_or_ach	1	1	0
deidamia	F	11.81566086	cisseis	1	0	0
deidamia	F	11.81566086	hel_or_ach	1	0	0
deidamia	F	11.81566086	telemachus	1	0	0
deidamia	F	11.81566086	hel_or_ach	1	0	0
deidamia	F	11.81566086	hel_or_ach	1	1	0
deidamia	F	11.81566086	hel_or_ach	1	1	1
deidamia	F	11.81566086	hel_or_ach	1	1	0
deidamia	F	11.81566086	hel_or_ach	1	1	0
deidamia	F	11.81566086	hel_or_ach	1	1	1
deidamia	F	11.81566086	hel_or_ach	0	0	0
deidamia	F	11.81566086	hel_or_ach	1	1	1
deidamia	F	11.81566086	deidamia	1	0	0
deidamia	F	11.81566086	hel_or_ach	0	0	0
deidamia	F	11.81566086	hel_or_ach	1	1	1
deidamia	F	11.81566086	hel_or_ach	1	1	1
deidamia	F	11.81566086	hel_or_ach	1	0	0
deidamia	F	11.81566086	hel_or_ach	1	1	1
deidamia	F	11.81566086	hel_or_ach	1	1	1
deidamia	F	11.81566086	hel_or_ach	1	1	1
deidamia	F	11.81566086	deidamia	1	0	0
deidamia	F	11.81566086	hel_or_ach	1	1	0
deidamia	F	11.81566086	cisseis	1	1	0
deidamia	F	11.81566086	hel_or_ach	1	1	0
deidamia	F	11.81566086	hel_or_ach	1	0	0
deidamia	F	11.81566086	hel_or_ach	1	0	0
deidamia	F	11.81566086	hel_or_ach	1	1	0
deidamia	F	11.81566086	hel_or_ach	1	1	0
deidamia	F	11.81566086	deidamia	1	0	0
deidamia	F	11.81566086	hel_or_ach	1	1	1
deidamia	F	11.81566086	hel_or_ach	1	0	0
deidamia	F	11.81566086	hel_or_ach	1	1	1
deidamia	F	11.81566086	hel_or_ach	1	1	1
deidamia	F	11.81566086	hel_or_ach	1	1	1
deidamia	F	11.81566086	hel_or_ach	1	0	0
deidamia	F	11.81566086	hel_or_ach	1	0	0
deidamia	F	11.81566086	hel_or_ach	1	0	0
deidamia	F	11.81566086	telemachus	1	0	0
deidamia	F	11.81566086	hel_or_ach	1	1	0
deidamia	F	11.81566086	hel_or_ach	1	1	0
deidamia	F	11.81566086	hel_or_ach	1	0	0
deidamia	F	11.81566086	hel_or_ach	1	0	0
deidamia	F	11.81566086	hel_or_ach	1	1	0
deidamia	F	11.81566086	hel_or_ach	1	0	0
deidamia	F	11.81566086	hel_or_ach	1	0	0
deidamia	F	11.81566086	hel_or_ach	1	0	0
deidamia	F	11.81566086	hel_or_ach	1	1	1
deidamia	F	11.81566086	hel_or_ach	1	1	0
deidamia	F	11.81566086	hel_or_ach	1	1	1
deidamia	F	11.81566086	hel_or_ach	1	1	1
deidamia	F	11.81566086	hel_or_ach	1	1	0
deidamia	F	11.81566086	hel_or_ach	1	1	1
deidamia	F	11.81566086	telemachus	1	0	0
deidamia	F	11.81566086	hel_or_ach	1	1	0
deidamia	F	11.81566086	cisseis	1	0	0
deidamia	F	11.81566086	hel_or_ach	1	1	0
deidamia	F	11.81566086	hel_or_ach	1	1	0
deidamia	F	11.81566086	hel_or_ach	1	0	0
deidamia	F	11.81566086	hel_or_ach	1	0	0
deidamia	F	11.81566086	cisseis	1	0	0
deidamia	F	11.81566086	cisseis	1	0	0
deidamia	F	11.81566086	hel_or_ach	1	1	1
deidamia	F	11.81566086	hel_or_ach	1	0	0
deidamia	F	11.81566086	hel_or_ach	1	0	0
deidamia	F	11.81566086	cisseis	1	0	0
deidamia	F	11.81566086	hel_or_ach	1	1	1
deidamia	F	11.81566086	hel_or_ach	1	1	1
deidamia	F	11.81566086	hel_or_ach	1	0	0
deidamia	F	11.81566086	hel_or_ach	0	0	0
deidamia	F	11.81566086	deidamia	1	0	0
deidamia	F	11.81566086	hel_or_ach	1	1	0
deidamia	F	11.81566086	deidamia	1	0	0
deidamia	F	11.81566086	hel_or_ach	1	1	0
deidamia	F	11.81566086	hel_or_ach	1	1	1
deidamia	F	11.81566086	hel_or_ach	1	0	0
deidamia	F	11.81566086	hel_or_ach	1	0	0
deidamia	F	11.81566086	hel_or_ach	1	1	1
deidamia	F	11.81566086	hel_or_ach	1	1	1
deidamia	F	11.81566086	hel_or_ach	1	0	0
achilles	M	11.79196373	menelaus	1	0	0
achilles	M	11.79196373	menelaus	1	0	0
achilles	M	11.79196373	menelaus	1	0	0
achilles	M	11.79196373	menelaus	1	0	0
achilles	M	11.79196373	menelaus	1	1	0
achilles	M	11.79196373	menelaus	0	0	0
achilles	M	11.79196373	menelaus	1	0	0
achilles	M	11.79196373	hel_or_ach	1	1	0
achilles	M	11.79196373	menelaus	1	1	0
achilles	M	11.79196373	menelaus	1	1	1
achilles	M	11.79196373	menelaus	1	0	0
achilles	M	11.79196373	hel_or_ach	1	1	1
achilles	M	11.79196373	hel_or_ach	1	1	0
achilles	M	11.79196373	menelaus	1	1	1
achilles	M	11.79196373	menelaus	1	0	0
achilles	M	11.79196373	hel_or_ach	1	1	1
achilles	M	11.79196373	cisseis	1	0	0
achilles	M	11.79196373	hel_or_ach	1	1	1
achilles	M	11.79196373	menelaus	1	1	0
achilles	M	11.79196373	hel_or_ach	1	0	0
achilles	M	11.79196373	hel_or_ach	1	1	1
achilles	M	11.79196373	hel_or_ach	1	0	0
achilles	M	11.79196373	hel_or_ach	0	0	0
achilles	M	11.79196373	hel_or_ach	1	1	0
achilles	M	11.79196373	hel_or_ach	1	0	0
achilles	M	11.79196373	hel_or_ach	1	0	0
achilles	M	11.79196373	hel_or_ach	1	0	0
achilles	M	11.79196373	hel_or_ach	1	0	0
achilles	M	11.79196373	menelaus	1	1	1
achilles	M	11.79196373	telemachus	1	0	0
achilles	M	11.79196373	hel_or_ach	1	0	0
achilles	M	11.79196373	hel_or_ach	1	1	1
achilles	M	11.79196373	hel_or_ach	1	0	0
achilles	M	11.79196373	hel_or_ach	0	0	0
achilles	M	11.79196373	hel_or_ach	1	0	0
achilles	M	11.79196373	hel_or_ach	1	0	0
achilles	M	11.79196373	hel_or_ach	1	0	0
achilles	M	11.79196373	hel_or_ach	1	1	0
achilles	M	11.79196373	hel_or_ach	1	1	0
achilles	M	11.79196373	hel_or_ach	1	0	0
achilles	M	11.79196373	hel_or_ach	1	0	0
achilles	M	11.79196373	hel_or_ach	1	0	0
achilles	M	11.79196373	cisseis	1	0	0
achilles	M	11.79196373	deidamia	1	0	0
achilles	M	11.79196373	hel_or_ach	1	1	1
achilles	M	11.79196373	hel_or_ach	1	1	0
achilles	M	11.79196373	hel_or_ach	1	0	0
achilles	M	11.79196373	hel_or_ach	1	0	0
achilles	M	11.79196373	hel_or_ach	1	0	0
achilles	M	11.79196373	hel_or_ach	1	1	0
achilles	M	11.79196373	hel_or_ach	1	0	0
achilles	M	11.79196373	hel_or_ach	1	0	0
achilles	M	11.79196373	hel_or_ach	1	0	0
achilles	M	11.79196373	hel_or_ach	1	1	1
achilles	M	11.79196373	hel_or_ach	1	0	0
achilles	M	11.79196373	hel_or_ach	0	0	0
achilles	M	11.79196373	hel_or_ach	1	0	0
achilles	M	11.79196373	hel_or_ach	1	0	0
achilles	M	11.79196373	hel_or_ach	1	0	0
helenor	F	11.74370555	menelaus	1	0	0
helenor	F	11.74370555	menelaus	1	0	0
helenor	F	11.74370555	menelaus	1	0	0
helenor	F	11.74370555	menelaus	1	0	0
helenor	F	11.74370555	hel_or_ach	1	0	0
helenor	F	11.74370555	cisseis	1	0	0
helenor	F	11.74370555	hel_or_ach	1	1	0
helenor	F	11.74370555	hel_or_ach	1	0	0
helenor	F	11.74370555	hel_or_ach	1	0	0
helenor	F	11.74370555	menelaus	1	0	0
helenor	F	11.74370555	hel_or_ach	0	0	0
helenor	F	11.74370555	hel_or_ach	0	0	0
helenor	F	11.74370555	menelaus	1	1	0
helenor	F	11.74370555	hel_or_ach	1	0	0
helenor	F	11.74370555	hel_or_ach	0	0	0
helenor	F	11.74370555	hel_or_ach	1	0	0
helenor	F	11.74370555	hel_or_ach	1	1	0
helenor	F	11.74370555	hel_or_ach	1	0	0
helenor	F	11.74370555	hel_or_ach	0	0	0
helenor	F	11.74370555	menelaus	1	0	0
helenor	F	11.74370555	hel_or_ach	0	0	0
helenor	F	11.74370555	hel_or_ach	1	0	0
helenor	F	11.74370555	hel_or_ach	1	1	0
helenor	F	11.74370555	hel_or_ach	1	1	0
helenor	F	11.74370555	hel_or_ach	1	0	0
helenor	F	11.74370555	hel_or_ach	1	1	0
helenor	F	11.74370555	hel_or_ach	1	0	0
helenor	F	11.74370555	telemachus	1	0	0
helenor	F	11.74370555	hel_or_ach	1	1	1
helenor	F	11.74370555	hel_or_ach	1	0	0
helenor	F	11.74370555	hel_or_ach	1	0	0
helenor	F	11.74370555	hel_or_ach	0	0	0
helenor	F	11.74370555	hel_or_ach	1	0	0
helenor	F	11.74370555	hel_or_ach	1	1	1
helenor	F	11.74370555	hel_or_ach	1	1	0
helenor	F	11.74370555	hel_or_ach	0	0	0
helenor	F	11.74370555	hel_or_ach	1	0	0
helenor	F	11.74370555	hel_or_ach	1	1	1
helenor	F	11.74370555	hel_or_ach	0	0	0
helenor	F	11.74370555	hel_or_ach	1	0	0
helenor	F	11.74370555	hel_or_ach	0	0	0
helenor	F	11.74370555	hel_or_ach	1	0	0
helenor	F	11.74370555	rhetenor	1	0	0
helenor	F	11.74370555	hel_or_ach	1	0	0
helenor	F	11.74370555	hel_or_ach	1	0	0
helenor	F	11.74370555	hel_or_ach	1	0	0
helenor	F	11.74370555	hel_or_ach	1	1	0
helenor	F	11.74370555	hel_or_ach	1	0	0
helenor	F	11.74370555	hel_or_ach	1	1	0
helenor	F	11.74370555	hel_or_ach	1	0	0
helenor	F	11.74370555	cisseis	1	1	0
helenor	F	11.74370555	deidamia	1	0	0
helenor	F	11.74370555	hel_or_ach	1	1	1
helenor	F	11.74370555	hel_or_ach	1	0	0
helenor	F	11.74370555	hel_or_ach	1	1	0
helenor	F	11.74370555	hel_or_ach	1	0	0
helenor	F	11.74370555	hel_or_ach	1	0	0
helenor	F	11.74370555	hel_or_ach	1	0	0
helenor	F	11.74370555	hel_or_ach	0	0	0
helenor	F	11.74370555	hel_or_ach	1	0	0
helenor	F	11.74370555	hel_or_ach	1	0	0
helenor	F	11.74370555	hel_or_ach	1	0	0
helenor	F	11.74370555	hel_or_ach	1	0	0
helenor	F	11.74370555	hel_or_ach	1	0	0
helenor	F	11.74370555	hel_or_ach	1	1	0
helenor	F	11.74370555	hel_or_ach	1	0	0
helenor	F	11.74370555	hel_or_ach	1	0	0
helenor	M	11.644626	hel_or_ach	0	0	0
helenor	M	11.644626	hel_or_ach	1	1	1
helenor	M	11.644626	hel_or_ach	0	0	0
helenor	M	11.644626	hel_or_ach	1	1	0
helenor	M	11.644626	hel_or_ach	1	0	0
helenor	M	11.644626	hel_or_ach	1	1	1
helenor	M	11.644626	hel_or_ach	1	1	0
helenor	M	11.644626	hel_or_ach	1	1	1
helenor	M	11.644626	cisseis	1	0	0
helenor	M	11.644626	menelaus	1	0	0
helenor	M	11.644626	telemachus	1	0	0
helenor	M	11.644626	hel_or_ach	1	1	0
helenor	M	11.644626	hel_or_ach	1	0	0
helenor	M	11.644626	hel_or_ach	0	0	0
helenor	M	11.644626	telemachus	1	0	0
helenor	M	11.644626	hel_or_ach	1	1	0
helenor	M	11.644626	hel_or_ach	0	0	0
helenor	M	11.644626	hel_or_ach	1	1	0
helenor	M	11.644626	hel_or_ach	1	1	0
helenor	M	11.644626	hel_or_ach	1	0	0
helenor	M	11.644626	menelaus	1	0	0
helenor	M	11.644626	hel_or_ach	1	1	1
helenor	M	11.644626	hel_or_ach	1	0	0
helenor	M	11.644626	telemachus	1	0	0
helenor	M	11.644626	telemachus	1	0	0
helenor	M	11.644626	hel_or_ach	1	1	1
helenor	M	11.644626	hel_or_ach	1	1	0
helenor	M	11.644626	hel_or_ach	1	1	0
helenor	M	11.644626	hel_or_ach	1	1	0
helenor	M	11.644626	telemachus	1	0	0
helenor	M	11.644626	hel_or_ach	0	0	0
helenor	M	11.644626	hel_or_ach	1	1	0
helenor	M	11.644626	hel_or_ach	0	0	0
helenor	M	11.644626	hel_or_ach	1	1	0
helenor	M	11.644626	hel_or_ach	1	0	0
helenor	M	11.644626	hel_or_ach	0	0	0
helenor	M	11.644626	hel_or_ach	1	1	0
helenor	M	11.644626	menelaus	1	0	0
helenor	M	11.644626	telemachus	1	0	0
helenor	M	11.644626	hel_or_ach	0	0	0
helenor	M	11.644626	hel_or_ach	1	0	0
helenor	M	11.644626	hel_or_ach	1	1	0
helenor	M	11.644626	hel_or_ach	1	1	0
helenor	M	11.644626	hel_or_ach	1	1	0
helenor	M	11.644626	menelaus	1	0	0
helenor	M	11.644626	hel_or_ach	1	0	0
helenor	M	11.644626	hel_or_ach	1	1	0
helenor	M	11.644626	hel_or_ach	1	1	0
helenor	M	11.644626	hel_or_ach	1	1	0
helenor	M	11.644626	hel_or_ach	1	0	0
helenor	M	11.644626	hel_or_ach	1	0	0
helenor	M	11.644626	hel_or_ach	1	1	0
helenor	M	11.644626	hel_or_ach	1	1	0
helenor	M	11.644626	hel_or_ach	1	0	0
achilles	M	11.644626	cisseis	1	0	0
achilles	M	11.644626	hel_or_ach	1	1	0
achilles	M	11.644626	hel_or_ach	1	0	0
achilles	M	11.644626	hel_or_ach	1	1	0
achilles	M	11.644626	hel_or_ach	1	0	0
achilles	M	11.644626	hel_or_ach	1	0	0
achilles	M	11.644626	hel_or_ach	1	1	0
achilles	M	11.644626	hel_or_ach	0	0	0
achilles	M	11.644626	hel_or_ach	1	1	0
achilles	M	11.644626	hel_or_ach	1	0	0
achilles	M	11.644626	hel_or_ach	1	1	0
achilles	M	11.644626	hel_or_ach	1	0	0
achilles	M	11.644626	hel_or_ach	1	0	0
achilles	M	11.644626	hel_or_ach	1	1	0
achilles	M	11.644626	hel_or_ach	1	0	0
achilles	M	11.644626	hel_or_ach	1	0	0
achilles	M	11.644626	hel_or_ach	1	0	0
achilles	M	11.644626	hel_or_ach	1	0	0
achilles	M	11.644626	hel_or_ach	1	0	0
achilles	M	11.644626	hel_or_ach	1	0	0
achilles	M	11.644626	hel_or_ach	1	1	0
achilles	M	11.644626	hel_or_ach	1	0	0
achilles	M	11.644626	hel_or_ach	1	0	0
achilles	M	11.644626	hel_or_ach	1	1	0
achilles	M	11.644626	deidamia	1	0	0
achilles	M	11.644626	hel_or_ach	1	0	0
achilles	M	11.644626	hel_or_ach	1	0	0
achilles	M	11.644626	hel_or_ach	1	0	0
achilles	M	11.644626	hel_or_ach	1	1	0
achilles	M	11.644626	hel_or_ach	1	1	0
achilles	M	11.644626	hel_or_ach	1	0	0
achilles	M	11.644626	marcus	1	0	0
achilles	M	11.644626	hel_or_ach	1	1	0
achilles	M	11.644626	hel_or_ach	1	0	0
achilles	M	11.644626	hel_or_ach	1	0	0
achilles	M	11.644626	hel_or_ach	1	1	0
achilles	M	11.644626	hel_or_ach	1	0	0
achilles	M	11.644626	hel_or_ach	1	0	0
achilles	M	11.644626	hel_or_ach	1	0	0
achilles	M	11.644626	hel_or_ach	1	1	0
helenor	M	11.61950803	menelaus	1	0	0
helenor	M	11.61950803	menelaus	1	0	0
helenor	M	11.61950803	menelaus	1	1	0
helenor	M	11.61950803	menelaus	1	1	1
helenor	M	11.61950803	menelaus	1	1	1
helenor	M	11.61950803	menelaus	1	1	1
helenor	M	11.61950803	menelaus	1	0	0
helenor	M	11.61950803	menelaus	1	0	0
achilles	F	11.59431458	menelaus	1	0	0
achilles	F	11.59431458	menelaus	1	1	0
achilles	F	11.59431458	menelaus	1	0	0
achilles	F	11.59431458	menelaus	1	1	1
achilles	F	11.59431458	menelaus	1	0	0
achilles	F	11.59431458	menelaus	1	1	1
achilles	F	11.59431458	menelaus	1	0	0
achilles	F	11.59431458	menelaus	1	1	1
achilles	F	11.59431458	menelaus	1	0	0
achilles	F	11.59431458	menelaus	1	0	0
achilles	F	11.59431458	hel_or_ach	1	0	0
achilles	F	11.59431458	hel_or_ach	1	0	0
achilles	F	11.59431458	menelaus	1	1	1
achilles	F	11.59431458	hel_or_ach	1	1	0
achilles	F	11.59431458	hel_or_ach	0	0	0
achilles	F	11.59431458	hel_or_ach	1	1	0
achilles	F	11.59431458	hel_or_ach	0	0	0
achilles	F	11.59431458	hel_or_ach	0	0	0
achilles	F	11.59431458	hel_or_ach	1	0	0
achilles	F	11.59431458	hel_or_ach	1	1	0
achilles	F	11.59431458	hel_or_ach	1	0	0
achilles	F	11.59431458	hel_or_ach	1	1	1
achilles	F	11.59431458	hel_or_ach	1	0	0
achilles	F	11.59431458	hel_or_ach	1	0	0
achilles	F	11.59431458	hel_or_ach	1	1	0
achilles	F	11.59431458	hel_or_ach	1	1	0
achilles	F	11.59431458	hel_or_ach	1	1	0
achilles	F	11.59431458	hel_or_ach	1	0	0
achilles	F	11.59431458	hel_or_ach	1	0	0
achilles	F	11.59431458	hel_or_ach	1	0	0
achilles	F	11.59431458	hel_or_ach	0	0	0
achilles	F	11.59431458	deidamia	1	0	0
achilles	F	11.59431458	hel_or_ach	1	1	0
achilles	F	11.59431458	menelaus	1	0	0
achilles	F	11.59431458	hel_or_ach	1	0	0
achilles	F	11.59431458	hel_or_ach	1	0	0
achilles	F	11.59431458	hel_or_ach	1	0	0
achilles	F	11.59431458	hel_or_ach	1	0	0
achilles	F	11.59431458	hel_or_ach	1	0	0
achilles	F	11.59431458	rhetenor	1	0	0
deidamia	M	11.5690775	menelaus	1	0	0
deidamia	M	11.5690775	menelaus	1	1	1
deidamia	M	11.5690775	hel_or_ach	1	0	0
deidamia	M	11.5690775	hel_or_ach	1	1	1
deidamia	M	11.5690775	hel_or_ach	1	1	1
deidamia	M	11.5690775	menelaus	1	0	0
deidamia	M	11.5690775	menelaus	1	1	1
deidamia	M	11.5690775	hel_or_ach	0	0	0
deidamia	M	11.5690775	hel_or_ach	1	1	1
deidamia	M	11.5690775	menelaus	0	0	0
deidamia	M	11.5690775	telemachus	1	0	0
deidamia	M	11.5690775	hel_or_ach	1	0	0
deidamia	M	11.5690775	hel_or_ach	1	1	0
deidamia	M	11.5690775	hel_or_ach	1	1	0
deidamia	M	11.5690775	hel_or_ach	1	0	0
deidamia	M	11.5690775	rhetenor	1	0	0
deidamia	M	11.5690775	hel_or_ach	0	0	0
deidamia	M	11.5690775	hel_or_ach	1	0	0
deidamia	M	11.5690775	hel_or_ach	0	0	0
deidamia	M	11.5690775	hel_or_ach	1	1	0
deidamia	M	11.5690775	hel_or_ach	1	1	1
deidamia	M	11.5690775	hel_or_ach	0	0	0
deidamia	M	11.5690775	telemachus	1	0	0
deidamia	M	11.5690775	hel_or_ach	0	0	0
deidamia	M	11.5690775	cisseis	1	0	0
deidamia	M	11.5690775	cisseis	1	0	0
deidamia	M	11.5690775	hel_or_ach	1	0	0
deidamia	M	11.5690775	hel_or_ach	1	1	0
deidamia	M	11.5690775	hel_or_ach	1	1	1
deidamia	M	11.5690775	hel_or_ach	1	1	1
deidamia	M	11.5690775	hel_or_ach	1	1	1
deidamia	M	11.5690775	hel_or_ach	1	1	1
deidamia	M	11.5690775	hel_or_ach	1	0	0
deidamia	M	11.5690775	hel_or_ach	0	0	0
deidamia	M	11.5690775	hel_or_ach	1	1	1
deidamia	M	11.5690775	hel_or_ach	1	0	0
deidamia	M	11.5690775	hel_or_ach	1	0	0
deidamia	M	11.5690775	hel_or_ach	1	0	0
deidamia	M	11.5690775	telemachus	1	0	0
deidamia	M	11.5690775	hel_or_ach	1	0	0
deidamia	M	11.5690775	hel_or_ach	0	0	0
deidamia	M	11.5690775	cisseis	1	0	0
deidamia	M	11.5690775	hel_or_ach	1	1	1
deidamia	M	11.5690775	hel_or_ach	1	0	0
deidamia	M	11.5690775	hel_or_ach	1	0	0
deidamia	M	11.5690775	hel_or_ach	1	0	0
deidamia	M	11.5690775	hel_or_ach	1	0	0
deidamia	M	11.5690775	deidamia	1	1	1
deidamia	M	11.5690775	hel_or_ach	1	1	0
deidamia	M	11.5690775	hel_or_ach	1	0	0
deidamia	M	11.5690775	hel_or_ach	1	0	0
deidamia	M	11.5690775	hel_or_ach	1	1	1
deidamia	M	11.5690775	hel_or_ach	1	0	0
deidamia	M	11.5690775	hel_or_ach	1	1	1
deidamia	M	11.5690775	hel_or_ach	1	1	1
deidamia	M	11.5690775	hel_or_ach	1	1	1
deidamia	M	11.5690775	cisseis	1	1	0
deidamia	M	11.5690775	hel_or_ach	1	1	1
deidamia	M	11.5690775	hel_or_ach	1	0	0
deidamia	M	11.5690775	hel_or_ach	1	1	1
deidamia	M	11.5690775	hel_or_ach	1	0	0
deidamia	M	11.5690775	marcus	1	0	0
deidamia	M	11.5690775	hel_or_ach	1	1	0
deidamia	M	11.5690775	hel_or_ach	1	0	0
deidamia	M	11.5690775	hel_or_ach	1	1	0
deidamia	M	11.5690775	hel_or_ach	1	0	0
deidamia	M	11.5690775	hel_or_ach	1	1	1
deidamia	M	11.5690775	cisseis	1	0	0
deidamia	M	11.5690775	hel_or_ach	1	1	1
deidamia	M	11.5690775	hel_or_ach	1	0	0
deidamia	M	11.5690775	hel_or_ach	1	1	1
deidamia	M	11.5690775	hel_or_ach	1	0	0
deidamia	M	11.5690775	hel_or_ach	1	0	0
deidamia	M	11.5690775	hel_or_ach	1	1	1
deidamia	M	11.5690775	hel_or_ach	1	0	0
deidamia	M	11.5690775	hel_or_ach	1	0	0
deidamia	M	11.5690775	hel_or_ach	1	0	0
deidamia	M	11.5690775	hel_or_ach	1	1	1
deidamia	M	11.5690775	hel_or_ach	1	1	0
deidamia	M	11.5690775	hel_or_ach	1	1	1
deidamia	M	11.5690775	hel_or_ach	1	0	0
deidamia	M	11.5690775	hel_or_ach	1	1	1
deidamia	M	11.5690775	hel_or_ach	0	0	0
deidamia	M	11.5690775	hel_or_ach	1	0	0
deidamia	M	11.5690775	hel_or_ach	1	0	0
deidamia	M	11.5690775	hel_or_ach	1	0	0
deidamia	M	11.5690775	hel_or_ach	1	1	0
deidamia	M	11.5690775	hel_or_ach	1	1	0
deidamia	M	11.5690775	deidamia	1	1	1
deidamia	M	11.5690775	hel_or_ach	1	0	0
deidamia	M	11.5690775	hel_or_ach	1	0	0
menelaus	F	11.54382869	menelaus	1	0	0
menelaus	F	11.54382869	hel_or_ach	1	1	1
menelaus	F	11.54382869	hel_or_ach	0	0	0
menelaus	F	11.54382869	hel_or_ach	1	0	0
menelaus	F	11.54382869	telemachus	1	0	0
menelaus	F	11.54382869	hel_or_ach	1	1	0
menelaus	F	11.54382869	hel_or_ach	1	1	1
menelaus	F	11.54382869	hel_or_ach	1	1	0
menelaus	F	11.54382869	hel_or_ach	1	0	0
menelaus	F	11.54382869	hel_or_ach	1	0	0
menelaus	F	11.54382869	hel_or_ach	1	0	0
menelaus	F	11.54382869	hel_or_ach	1	0	0
menelaus	F	11.54382869	hel_or_ach	1	0	0
menelaus	F	11.54382869	hel_or_ach	1	1	1
menelaus	F	11.54382869	hel_or_ach	1	1	1
menelaus	F	11.54382869	hel_or_ach	0	0	0
menelaus	F	11.54382869	telemachus	1	0	0
menelaus	F	11.54382869	hel_or_ach	1	0	0
menelaus	F	11.54382869	hel_or_ach	1	1	1
menelaus	F	11.54382869	telemachus	1	0	0
menelaus	F	11.54382869	hel_or_ach	0	0	0
menelaus	F	11.54382869	hel_or_ach	1	0	0
menelaus	F	11.54382869	telemachus	1	0	0
menelaus	F	11.54382869	hel_or_ach	1	0	0
menelaus	F	11.54382869	telemachus	1	0	0
menelaus	F	11.54382869	telemachus	1	0	0
menelaus	F	11.54382869	hel_or_ach	1	0	0
menelaus	F	11.54382869	hel_or_ach	1	1	0
menelaus	F	11.54382869	telemachus	1	0	0
menelaus	F	11.54382869	hel_or_ach	1	0	0
menelaus	F	11.54382869	hel_or_ach	1	0	0
menelaus	F	11.54382869	telemachus	1	0	0
menelaus	F	11.54382869	telemachus	1	0	0
menelaus	F	11.54382869	hel_or_ach	1	0	0
menelaus	F	11.54382869	hel_or_ach	1	1	1
menelaus	F	11.54382869	hel_or_ach	0	0	0
menelaus	F	11.54382869	hel_or_ach	1	1	1
menelaus	F	11.54382869	hel_or_ach	1	1	0
menelaus	F	11.54382869	telemachus	1	0	0
menelaus	F	11.54382869	hel_or_ach	1	1	1
menelaus	F	11.54382869	hel_or_ach	1	0	0
menelaus	F	11.54382869	hel_or_ach	1	0	0
menelaus	F	11.54382869	marcus	1	0	0
menelaus	F	11.54382869	hel_or_ach	0	0	0
menelaus	F	11.54382869	hel_or_ach	1	0	0
menelaus	F	11.54382869	hel_or_ach	1	0	0
menelaus	F	11.54382869	hel_or_ach	1	0	0
menelaus	F	11.54382869	hel_or_ach	1	1	1
menelaus	F	11.54382869	hel_or_ach	1	0	0
menelaus	F	11.54382869	hel_or_ach	1	1	0
menelaus	F	11.54382869	hel_or_ach	1	0	0
menelaus	F	11.54382869	hel_or_ach	1	0	0
menelaus	F	11.54382869	hel_or_ach	1	0	0
menelaus	F	11.54382869	hel_or_ach	1	0	0
menelaus	F	11.54382869	hel_or_ach	1	1	0
menelaus	F	11.54382869	hel_or_ach	1	0	0
menelaus	F	11.54382869	hel_or_ach	1	0	0
menelaus	F	11.54382869	hel_or_ach	1	0	0
menelaus	F	11.54382869	hel_or_ach	1	0	0
menelaus	F	11.54382869	hel_or_ach	1	0	0
menelaus	F	11.54382869	hel_or_ach	1	0	0
menelaus	F	11.54382869	hel_or_ach	1	0	0
achilles	M	11.4683305	hel_or_ach	1	1	0
achilles	M	11.4683305	hel_or_ach	1	0	0
achilles	M	11.4683305	hel_or_ach	1	0	0
achilles	M	11.4683305	hel_or_ach	0	0	0
achilles	M	11.4683305	hel_or_ach	1	0	0
achilles	M	11.4683305	hel_or_ach	1	1	1
achilles	M	11.4683305	hel_or_ach	1	1	0
achilles	M	11.4683305	hel_or_ach	0	0	0
achilles	M	11.4683305	hel_or_ach	1	1	0
achilles	M	11.4683305	hel_or_ach	1	0	0
achilles	M	11.4683305	menelaus	1	0	0
achilles	M	11.4683305	hel_or_ach	1	1	0
achilles	M	11.4683305	hel_or_ach	1	0	0
achilles	M	11.4683305	hel_or_ach	1	1	0
achilles	M	11.4683305	hel_or_ach	1	1	0
achilles	M	11.4683305	menelaus	1	1	1
achilles	M	11.4683305	hel_or_ach	1	0	0
achilles	M	11.4683305	hel_or_ach	1	1	0
achilles	M	11.4683305	menelaus	1	0	0
achilles	M	11.4683305	hel_or_ach	1	1	1
achilles	M	11.4683305	hel_or_ach	1	1	0
achilles	M	11.4683305	rhetenor	1	0	0
achilles	M	11.4683305	hel_or_ach	1	1	0
achilles	M	11.4683305	hel_or_ach	1	1	0
achilles	M	11.4683305	hel_or_ach	1	1	0
achilles	M	11.4683305	menelaus	1	0	0
achilles	M	11.4683305	hel_or_ach	0	0	0
achilles	M	11.4683305	hel_or_ach	1	1	0
achilles	M	11.4683305	hel_or_ach	1	0	0
achilles	M	11.4683305	hel_or_ach	1	0	0
achilles	M	11.4683305	hel_or_ach	1	1	0
achilles	M	11.4683305	hel_or_ach	0	0	0
achilles	M	11.4683305	menelaus	1	0	0
achilles	M	11.4683305	hel_or_ach	1	1	0
achilles	M	11.4683305	rhetenor	1	0	0
achilles	M	11.4683305	hel_or_ach	1	1	0
achilles	M	11.4683305	menelaus	1	0	0
achilles	M	11.4683305	hel_or_ach	1	1	0
achilles	M	11.4683305	hel_or_ach	1	1	0
achilles	M	11.4683305	hel_or_ach	1	1	0
achilles	M	11.4683305	hel_or_ach	1	1	1
achilles	M	11.4683305	hel_or_ach	1	1	1
achilles	M	11.4683305	hel_or_ach	1	1	0
achilles	M	11.4683305	hel_or_ach	1	1	0
achilles	M	11.4683305	hel_or_ach	1	1	0
achilles	M	11.4683305	hel_or_ach	1	1	0
achilles	M	11.4683305	hel_or_ach	1	0	0
achilles	M	11.4683305	hel_or_ach	1	0	0
achilles	M	11.4683305	hel_or_ach	1	0	0
achilles	M	11.4683305	hel_or_ach	1	1	0
achilles	M	11.4683305	hel_or_ach	1	1	0
achilles	M	11.4683305	hel_or_ach	1	1	0
achilles	M	11.4683305	hel_or_ach	1	0	0
achilles	M	11.4683305	hel_or_ach	1	0	0
achilles	M	11.4683305	hel_or_ach	1	1	0
achilles	M	11.4683305	hel_or_ach	1	1	1
achilles	M	11.4683305	hel_or_ach	1	0	0
achilles	M	11.4683305	hel_or_ach	1	0	0
achilles	M	11.4683305	hel_or_ach	1	1	0
achilles	M	11.4683305	hel_or_ach	1	1	0
achilles	M	11.4683305	hel_or_ach	1	1	0
achilles	M	11.4683305	hel_or_ach	1	1	0
achilles	M	11.4683305	hel_or_ach	1	1	1
achilles	M	11.4683305	hel_or_ach	1	1	0
achilles	M	11.4683305	cisseis	1	1	0
achilles	M	11.4683305	hel_or_ach	1	1	1
achilles	M	11.4683305	hel_or_ach	1	1	0
achilles	M	11.4683305	cisseis	1	0	0
achilles	M	11.4683305	hel_or_ach	1	1	0
achilles	M	11.4683305	hel_or_ach	1	1	0
achilles	M	11.4683305	hel_or_ach	1	0	0
achilles	M	11.4683305	hel_or_ach	1	0	0
achilles	M	11.4683305	hel_or_ach	1	1	0
achilles	M	11.4683305	hel_or_ach	1	1	0
achilles	M	11.4683305	deidamia	1	0	0
achilles	M	11.4683305	hel_or_ach	1	0	0
achilles	M	11.4683305	rhetenor	1	0	0
achilles	M	11.4683305	hel_or_ach	1	1	1
achilles	M	11.4683305	hel_or_ach	1	0	0
achilles	M	11.4683305	hel_or_ach	1	0	0
achilles	M	11.4683305	hel_or_ach	1	1	0
achilles	M	11.4683305	hel_or_ach	1	1	0
achilles	M	11.4683305	hel_or_ach	1	1	0
achilles	M	11.4683305	hel_or_ach	0	0	0
achilles	M	11.4683305	hel_or_ach	1	1	0
achilles	M	11.4683305	hel_or_ach	1	1	0
achilles	M	11.4683305	hel_or_ach	1	1	0
achilles	M	11.4683305	hel_or_ach	1	1	1
achilles	M	11.4683305	hel_or_ach	1	1	0
achilles	M	11.4683305	hel_or_ach	1	1	0
helenor	F	11.44335342	menelaus	1	1	0
helenor	F	11.44335342	hel_or_ach	1	0	0
helenor	F	11.44335342	menelaus	1	0	0
helenor	F	11.44335342	telemachus	1	0	0
helenor	F	11.44335342	hel_or_ach	1	0	0
helenor	F	11.44335342	hel_or_ach	1	1	1
helenor	F	11.44335342	hel_or_ach	1	0	0
helenor	F	11.44335342	hel_or_ach	0	0	0
helenor	F	11.44335342	hel_or_ach	1	0	0
helenor	F	11.44335342	hel_or_ach	1	1	0
helenor	F	11.44335342	hel_or_ach	1	0	0
helenor	F	11.44335342	hel_or_ach	1	0	0
helenor	F	11.44335342	hel_or_ach	1	1	0
helenor	F	11.44335342	hel_or_ach	1	0	0
helenor	F	11.44335342	hel_or_ach	1	0	0
helenor	F	11.44335342	hel_or_ach	1	1	0
helenor	F	11.44335342	telemachus	1	0	0
helenor	F	11.44335342	hel_or_ach	0	0	0
helenor	F	11.44335342	hel_or_ach	0	0	0
helenor	F	11.44335342	hel_or_ach	0	0	0
helenor	F	11.44335342	hel_or_ach	0	0	0
helenor	F	11.44335342	hel_or_ach	0	0	0
helenor	F	11.44335342	hel_or_ach	1	1	0
helenor	F	11.44335342	hel_or_ach	1	1	1
helenor	F	11.44335342	hel_or_ach	0	0	0
helenor	F	11.44335342	hel_or_ach	1	0	0
helenor	F	11.44335342	hel_or_ach	0	0	0
helenor	F	11.44335342	hel_or_ach	1	0	0
helenor	F	11.44335342	hel_or_ach	1	0	0
helenor	F	11.44335342	hel_or_ach	1	1	0
helenor	F	11.44335342	hel_or_ach	0	0	0
helenor	F	11.44335342	hel_or_ach	0	0	0
helenor	F	11.44335342	hel_or_ach	1	1	1
helenor	F	11.44335342	hel_or_ach	1	0	0
helenor	F	11.44335342	hel_or_ach	1	1	0
helenor	F	11.44335342	hel_or_ach	1	1	1
helenor	F	11.44335342	hel_or_ach	0	0	0
helenor	F	11.44335342	hel_or_ach	1	1	0
helenor	F	11.44335342	hel_or_ach	1	0	0
helenor	F	11.44335342	hel_or_ach	1	1	0
helenor	F	11.44335342	hel_or_ach	1	0	0
helenor	F	11.44335342	hel_or_ach	1	1	0
helenor	F	11.44335342	hel_or_ach	1	0	0
helenor	F	11.44335342	hel_or_ach	1	0	0
helenor	F	11.44335342	hel_or_ach	1	1	0
helenor	F	11.44335342	hel_or_ach	1	0	0
helenor	F	11.44335342	hel_or_ach	1	0	0
helenor	F	11.44335342	hel_or_ach	1	0	0
helenor	F	11.44335342	hel_or_ach	1	1	0
helenor	F	11.44335342	hel_or_ach	1	1	1
helenor	F	11.44335342	hel_or_ach	1	1	0
helenor	F	11.44335342	hel_or_ach	1	0	0
helenor	F	11.44335342	hel_or_ach	1	1	0
helenor	F	11.44335342	hel_or_ach	1	1	0
helenor	F	11.44335342	hel_or_ach	1	1	0
helenor	F	11.44335342	hel_or_ach	1	0	0
helenor	F	11.44335342	hel_or_ach	1	1	0
helenor	F	11.44335342	hel_or_ach	1	0	0
helenor	F	11.44335342	hel_or_ach	1	0	0
helenor	F	11.44335342	hel_or_ach	1	0	0
helenor	F	11.44335342	hel_or_ach	1	0	0
helenor	F	11.44335342	hel_or_ach	1	1	0
helenor	F	11.44335342	hel_or_ach	1	1	0
helenor	F	11.44335342	hel_or_ach	0	0	0
helenor	F	11.44335342	telemachus	1	0	0
helenor	F	11.44335342	hel_or_ach	1	1	1
helenor	F	11.44335342	hel_or_ach	1	0	0
helenor	F	11.44335342	hel_or_ach	1	0	0
helenor	F	11.44335342	hel_or_ach	1	0	0
helenor	F	11.44335342	hel_or_ach	0	0	0
helenor	F	11.44335342	hel_or_ach	1	1	1
helenor	F	11.44335342	hel_or_ach	1	0	0
helenor	F	11.44335342	hel_or_ach	1	0	0
helenor	F	11.44335342	hel_or_ach	1	0	0
helenor	F	11.44335342	hel_or_ach	1	0	0
helenor	F	11.44335342	hel_or_ach	1	0	0
helenor	F	11.44335342	hel_or_ach	1	0	0
helenor	F	11.44335342	hel_or_ach	1	0	0
helenor	F	11.44335342	hel_or_ach	1	1	0
helenor	F	11.44335342	hel_or_ach	1	0	0
helenor	F	11.44335342	hel_or_ach	0	0	0
helenor	F	11.44335342	hel_or_ach	1	1	0
helenor	F	11.44335342	hel_or_ach	1	0	0
helenor	F	11.44335342	hel_or_ach	1	0	0
helenor	F	11.44335342	hel_or_ach	1	0	0
achilles	M	11.41852397	hel_or_ach	0	0	0
achilles	M	11.41852397	hel_or_ach	1	0	0
achilles	M	11.41852397	deidamia	1	0	0
achilles	M	11.41852397	hel_or_ach	1	0	0
achilles	M	11.41852397	hel_or_ach	1	0	0
achilles	M	11.41852397	hel_or_ach	1	0	0
achilles	M	11.41852397	hel_or_ach	1	0	0
achilles	M	11.41852397	hel_or_ach	1	1	1
achilles	M	11.41852397	hel_or_ach	1	0	0
achilles	M	11.41852397	hel_or_ach	1	0	0
achilles	M	11.41852397	hel_or_ach	1	0	0
achilles	M	11.41852397	hel_or_ach	1	0	0
achilles	M	11.41852397	hel_or_ach	1	1	1
achilles	M	11.41852397	hel_or_ach	1	1	0
achilles	M	11.41852397	hel_or_ach	1	0	0
achilles	M	11.41852397	hel_or_ach	1	0	0
achilles	M	11.41852397	hel_or_ach	1	1	1
achilles	M	11.41852397	hel_or_ach	1	1	0
achilles	M	11.41852397	hel_or_ach	0	0	0
achilles	M	11.41852397	hel_or_ach	1	0	0
achilles	M	11.41852397	hel_or_ach	1	1	1
achilles	M	11.41852397	hel_or_ach	1	0	0
achilles	M	11.41852397	hel_or_ach	1	0	0
achilles	M	11.41852397	hel_or_ach	1	1	1
achilles	M	11.41852397	hel_or_ach	1	0	0
achilles	M	11.41852397	marcus	1	0	0
achilles	M	11.41852397	hel_or_ach	1	0	0
helenor	M	11.393874	hel_or_ach	1	1	0
helenor	M	11.393874	hel_or_ach	1	0	0
helenor	M	11.393874	telemachus	1	0	0
helenor	M	11.393874	hel_or_ach	0	0	0
helenor	M	11.393874	hel_or_ach	1	0	0
helenor	M	11.393874	hel_or_ach	1	0	0
helenor	M	11.393874	hel_or_ach	1	0	0
helenor	M	11.393874	hel_or_ach	1	1	0
helenor	M	11.393874	hel_or_ach	0	0	0
helenor	M	11.393874	hel_or_ach	1	0	0
helenor	M	11.393874	hel_or_ach	1	1	1
helenor	M	11.393874	hel_or_ach	1	0	0
helenor	M	11.393874	telemachus	1	0	0
helenor	M	11.393874	hel_or_ach	1	0	0
helenor	M	11.393874	hel_or_ach	1	0	0
helenor	M	11.393874	hel_or_ach	1	0	0
helenor	M	11.393874	hel_or_ach	1	0	0
helenor	M	11.393874	hel_or_ach	1	0	0
helenor	M	11.393874	hel_or_ach	1	1	0
helenor	M	11.393874	hel_or_ach	1	1	0
deidamia	F	11.34524002	menelaus	1	0	0
deidamia	F	11.34524002	hel_or_ach	1	1	1
deidamia	F	11.34524002	hel_or_ach	1	0	0
deidamia	F	11.34524002	hel_or_ach	0	0	0
deidamia	F	11.34524002	hel_or_ach	1	0	0
deidamia	F	11.34524002	hel_or_ach	0	0	0
deidamia	F	11.34524002	hel_or_ach	0	0	0
deidamia	F	11.34524002	hel_or_ach	1	0	0
deidamia	F	11.34524002	telemachus	1	0	0
deidamia	F	11.34524002	hel_or_ach	1	1	1
deidamia	F	11.34524002	telemachus	1	0	0
deidamia	F	11.34524002	hel_or_ach	1	1	0
deidamia	F	11.34524002	hel_or_ach	1	0	0
deidamia	F	11.34524002	hel_or_ach	1	0	0
deidamia	F	11.34524002	hel_or_ach	1	0	0
deidamia	F	11.34524002	hel_or_ach	1	1	1
deidamia	F	11.34524002	hel_or_ach	0	0	0
deidamia	F	11.34524002	hel_or_ach	0	0	0
deidamia	F	11.34524002	menelaus	1	0	0
helenor	M	11.29770645	hel_or_ach	1	1	1
helenor	M	11.29770645	hel_or_ach	1	0	0
helenor	M	11.29770645	deidamia	1	1	1
helenor	M	11.29770645	hel_or_ach	1	0	0
helenor	M	11.29770645	hel_or_ach	1	0	0
helenor	M	11.29770645	hel_or_ach	1	1	1
helenor	M	11.29770645	hel_or_ach	1	0	0
helenor	M	11.29770645	hel_or_ach	1	1	1
helenor	M	11.29770645	hel_or_ach	1	1	0
helenor	M	11.29770645	hel_or_ach	1	1	0
helenor	M	11.29770645	hel_or_ach	1	1	0
helenor	M	11.29770645	hel_or_ach	1	0	0
helenor	M	11.29770645	telemachus	1	0	0
helenor	M	11.29770645	hel_or_ach	1	0	0
helenor	M	11.29770645	hel_or_ach	1	0	0
helenor	M	11.29770645	hel_or_ach	1	0	0
helenor	M	11.29770645	hel_or_ach	1	1	1
helenor	M	11.29770645	hel_or_ach	1	1	1
helenor	M	11.29770645	hel_or_ach	1	0	0
helenor	M	11.29770645	telemachus	1	0	0
helenor	M	11.29770645	hel_or_ach	1	0	0
helenor	M	11.29770645	hel_or_ach	1	0	0
helenor	M	11.29770645	cisseis	1	1	0
helenor	M	11.29770645	hel_or_ach	1	0	0
helenor	M	11.29770645	hel_or_ach	1	0	0
helenor	M	11.29770645	hel_or_ach	1	1	1
helenor	M	11.29770645	hel_or_ach	1	0	0
helenor	M	11.29770645	hel_or_ach	1	0	0
helenor	M	11.29770645	hel_or_ach	1	1	1
helenor	M	11.29770645	hel_or_ach	1	1	1
helenor	M	11.29770645	hel_or_ach	1	0	0
helenor	M	11.29770645	hel_or_ach	1	0	0
helenor	M	11.29770645	telemachus	1	0	0
helenor	M	11.29770645	hel_or_ach	1	1	1
helenor	M	11.29770645	hel_or_ach	1	0	0
helenor	M	11.29770645	hel_or_ach	1	1	0
helenor	M	11.29770645	hel_or_ach	1	0	0
helenor	M	11.29770645	hel_or_ach	1	0	0
helenor	M	11.29770645	hel_or_ach	1	1	1
helenor	M	11.29770645	hel_or_ach	1	0	0
helenor	M	11.29770645	hel_or_ach	1	0	0
helenor	M	11.29770645	hel_or_ach	1	0	0
helenor	M	11.29770645	hel_or_ach	1	0	0
helenor	M	11.29770645	hel_or_ach	1	1	1
helenor	M	11.29770645	hel_or_ach	1	0	0
helenor	M	11.29770645	hel_or_ach	1	0	0
helenor	M	11.29770645	hel_or_ach	1	0	0
helenor	M	11.29770645	hel_or_ach	1	0	0
helenor	M	11.29770645	hel_or_ach	1	1	0
helenor	M	11.29770645	telemachus	1	0	0
helenor	M	11.29770645	hel_or_ach	1	0	0
helenor	M	11.29770645	hel_or_ach	1	0	0
helenor	M	11.25152827	hel_or_ach	1	1	0
helenor	M	11.25152827	hel_or_ach	1	1	0
helenor	M	11.25152827	menelaus	1	1	1
helenor	M	11.25152827	menelaus	1	0	0
helenor	M	11.25152827	hel_or_ach	0	0	0
helenor	M	11.25152827	hel_or_ach	1	0	0
helenor	M	11.25152827	hel_or_ach	1	1	1
helenor	M	11.25152827	hel_or_ach	0	0	0
helenor	M	11.25152827	hel_or_ach	1	0	0
helenor	M	11.25152827	hel_or_ach	1	0	0
helenor	M	11.25152827	hel_or_ach	1	1	1
helenor	M	11.25152827	hel_or_ach	1	0	0
helenor	M	11.25152827	hel_or_ach	0	0	0
helenor	M	11.25152827	hel_or_ach	1	1	0
helenor	M	11.25152827	telemachus	1	0	0
helenor	M	11.25152827	hel_or_ach	0	0	0
helenor	M	11.25152827	hel_or_ach	1	1	0
helenor	M	11.25152827	hel_or_ach	1	0	0
helenor	M	11.25152827	hel_or_ach	1	0	0
helenor	M	11.25152827	hel_or_ach	1	0	0
helenor	M	11.25152827	hel_or_ach	1	0	0
helenor	M	11.25152827	hel_or_ach	1	0	0
helenor	M	11.25152827	hel_or_ach	1	0	0
helenor	M	11.25152827	hel_or_ach	1	0	0
helenor	M	11.25152827	telemachus	1	0	0
helenor	M	11.25152827	telemachus	1	0	0
helenor	M	11.25152827	hel_or_ach	0	0	0
helenor	M	11.25152827	telemachus	1	0	0
helenor	M	11.25152827	hel_or_ach	1	0	0
helenor	M	11.25152827	hel_or_ach	1	0	0
helenor	M	11.25152827	hel_or_ach	1	1	0
helenor	M	11.25152827	hel_or_ach	1	0	0
helenor	M	11.25152827	hel_or_ach	1	0	0
helenor	M	11.25152827	hel_or_ach	0	0	0
helenor	M	11.25152827	hel_or_ach	1	1	1
helenor	M	11.25152827	hel_or_ach	1	1	0
helenor	M	11.25152827	hel_or_ach	0	0	0
helenor	M	11.25152827	hel_or_ach	1	0	0
helenor	M	11.25152827	hel_or_ach	1	0	0
helenor	M	11.25152827	hel_or_ach	1	0	0
helenor	M	11.25152827	hel_or_ach	1	1	1
helenor	M	11.25152827	rhetenor	1	0	0
helenor	M	11.25152827	hel_or_ach	1	0	0
helenor	M	11.25152827	hel_or_ach	1	0	0
helenor	M	11.25152827	hel_or_ach	1	1	0
helenor	M	11.25152827	hel_or_ach	1	0	0
helenor	M	11.25152827	hel_or_ach	1	1	1
helenor	M	11.25152827	deidamia	1	0	0
helenor	M	11.25152827	hel_or_ach	1	0	0
helenor	M	11.25152827	hel_or_ach	1	0	0
helenor	M	11.25152827	hel_or_ach	1	0	0
helenor	M	11.25152827	hel_or_ach	1	0	0
helenor	M	11.25152827	hel_or_ach	1	0	0
helenor	M	11.25152827	telemachus	1	1	0
helenor	M	11.25152827	hel_or_ach	1	0	0
helenor	M	11.25152827	hel_or_ach	1	0	0
helenor	M	11.25152827	telemachus	1	0	0
helenor	M	11.25152827	cisseis	1	0	0
helenor	M	11.25152827	hel_or_ach	1	1	1
helenor	M	11.25152827	deidamia	1	0	0
helenor	M	11.25152827	hel_or_ach	1	0	0
helenor	M	11.25152827	hel_or_ach	1	0	0
helenor	M	11.25152827	deidamia	1	0	0
helenor	M	11.25152827	hel_or_ach	1	0	0
helenor	M	11.25152827	hel_or_ach	1	0	0
helenor	M	11.25152827	hel_or_ach	1	0	0
helenor	M	11.25152827	telemachus	1	1	0
helenor	M	11.25152827	hel_or_ach	1	0	0
helenor	M	11.25152827	hel_or_ach	1	1	0
helenor	M	11.25152827	hel_or_ach	1	0	0
helenor	M	11.25152827	hel_or_ach	1	0	0
helenor	M	11.25152827	hel_or_ach	1	0	0
helenor	M	11.25152827	hel_or_ach	1	0	0
helenor	M	11.25152827	hel_or_ach	1	0	0
helenor	M	11.25152827	hel_or_ach	1	1	0
helenor	M	11.25152827	hel_or_ach	1	0	0
helenor	M	11.25152827	hel_or_ach	1	1	0
helenor	M	11.25152827	hel_or_ach	1	1	0
helenor	M	11.25152827	hel_or_ach	1	0	0
helenor	M	11.25152827	hel_or_ach	1	0	0
helenor	M	11.25152827	hel_or_ach	1	0	0
helenor	M	11.25152827	hel_or_ach	1	0	0
helenor	M	11.25152827	deidamia	1	0	0
helenor	M	11.25152827	hel_or_ach	1	0	0
helenor	M	11.25152827	hel_or_ach	1	0	0
helenor	M	11.25152827	hel_or_ach	1	0	0
helenor	M	11.25152827	hel_or_ach	1	0	0
helenor	M	11.25152827	hel_or_ach	1	1	1
helenor	M	11.25152827	hel_or_ach	1	0	0
helenor	M	11.25152827	hel_or_ach	1	0	0
helenor	M	11.25152827	deidamia	1	0	0
helenor	M	11.25152827	hel_or_ach	0	0	0
helenor	M	11.25152827	hel_or_ach	1	0	0
helenor	M	11.25152827	deidamia	1	0	0
helenor	M	11.25152827	hel_or_ach	1	1	1
helenor	M	11.25152827	hel_or_ach	1	1	0
helenor	M	11.25152827	hel_or_ach	1	0	0
deidamia	M	11.22902714	hel_or_ach	1	1	0
deidamia	M	11.22902714	hel_or_ach	0	0	0
deidamia	M	11.22902714	menelaus	0	0	0
deidamia	M	11.22902714	hel_or_ach	1	1	0
deidamia	M	11.22902714	menelaus	1	0	0
deidamia	M	11.22902714	hel_or_ach	1	0	0
deidamia	M	11.22902714	hel_or_ach	0	0	0
deidamia	M	11.22902714	hel_or_ach	1	1	0
deidamia	M	11.22902714	hel_or_ach	0	0	0
deidamia	M	11.22902714	hel_or_ach	1	1	0
deidamia	M	11.22902714	hel_or_ach	1	1	0
deidamia	M	11.22902714	hel_or_ach	1	1	1
deidamia	M	11.22902714	hel_or_ach	0	0	0
deidamia	M	11.22902714	hel_or_ach	0	0	0
deidamia	M	11.22902714	hel_or_ach	1	0	0
deidamia	M	11.22902714	hel_or_ach	1	1	0
deidamia	M	11.22902714	hel_or_ach	1	0	0
deidamia	M	11.22902714	hel_or_ach	1	1	1
deidamia	M	11.22902714	hel_or_ach	1	1	0
deidamia	M	11.22902714	hel_or_ach	1	0	0
deidamia	M	11.22902714	hel_or_ach	1	0	0
deidamia	M	11.22902714	hel_or_ach	1	1	1
deidamia	M	11.22902714	hel_or_ach	1	0	0
deidamia	M	11.22902714	hel_or_ach	1	0	0
deidamia	M	11.22902714	rhetenor	1	0	0
deidamia	M	11.22902714	hel_or_ach	1	1	1
deidamia	M	11.22902714	hel_or_ach	1	1	1
deidamia	M	11.22902714	hel_or_ach	1	0	0
deidamia	M	11.22902714	hel_or_ach	1	0	0
deidamia	M	11.22902714	hel_or_ach	1	0	0
deidamia	M	11.22902714	hel_or_ach	1	0	0
deidamia	M	11.22902714	hel_or_ach	1	1	0
deidamia	M	11.22902714	hel_or_ach	1	0	0
deidamia	M	11.22902714	telemachus	1	0	0
deidamia	M	11.22902714	hel_or_ach	1	1	1
deidamia	M	11.22902714	hel_or_ach	1	0	0
deidamia	M	11.22902714	hel_or_ach	0	0	0
deidamia	M	11.22902714	hel_or_ach	1	1	0
deidamia	M	11.22902714	hel_or_ach	1	0	0
deidamia	M	11.22902714	hel_or_ach	1	0	0
deidamia	M	11.22902714	hel_or_ach	1	1	0
deidamia	M	11.22902714	hel_or_ach	1	0	0
deidamia	M	11.22902714	hel_or_ach	0	0	0
deidamia	M	11.22902714	hel_or_ach	1	0	0
deidamia	M	11.22902714	hel_or_ach	1	1	0
deidamia	M	11.22902714	hel_or_ach	1	1	1
deidamia	M	11.22902714	hel_or_ach	1	0	0
deidamia	M	11.22902714	hel_or_ach	1	1	1
deidamia	M	11.22902714	rhetenor	1	0	0
deidamia	M	11.22902714	hel_or_ach	0	0	0
deidamia	M	11.22902714	marcus	0	0	0
deidamia	M	11.22902714	hel_or_ach	1	0	0
deidamia	M	11.22902714	hel_or_ach	1	0	0
deidamia	M	11.22902714	hel_or_ach	1	1	1
deidamia	M	11.22902714	hel_or_ach	1	1	0
achilles	M	11.20696046	hel_or_ach	1	1	0
achilles	M	11.20696046	hel_or_ach	0	0	0
achilles	M	11.20696046	hel_or_ach	1	0	0
achilles	M	11.20696046	hel_or_ach	1	1	0
achilles	M	11.20696046	hel_or_ach	1	1	1
achilles	M	11.20696046	hel_or_ach	1	1	0
achilles	M	11.20696046	hel_or_ach	0	0	0
achilles	M	11.20696046	hel_or_ach	1	1	1
achilles	M	11.20696046	hel_or_ach	1	1	1
achilles	M	11.20696046	hel_or_ach	1	1	0
achilles	M	11.20696046	menelaus	1	1	0
achilles	M	11.20696046	hel_or_ach	1	1	1
achilles	M	11.20696046	hel_or_ach	1	1	0
achilles	M	11.20696046	hel_or_ach	1	0	0
achilles	M	11.20696046	hel_or_ach	1	1	1
achilles	M	11.20696046	hel_or_ach	1	0	0
achilles	M	11.20696046	hel_or_ach	1	1	1
achilles	M	11.20696046	hel_or_ach	0	0	0
achilles	M	11.20696046	hel_or_ach	0	0	0
achilles	M	11.20696046	hel_or_ach	1	1	0
achilles	M	11.20696046	hel_or_ach	1	1	0
achilles	M	11.20696046	hel_or_ach	1	0	0
achilles	M	11.20696046	hel_or_ach	1	0	0
achilles	M	11.20696046	telemachus	1	0	0
achilles	M	11.20696046	hel_or_ach	1	0	0
achilles	M	11.20696046	hel_or_ach	1	0	0
achilles	M	11.20696046	hel_or_ach	1	1	1
achilles	M	11.20696046	hel_or_ach	1	0	0
achilles	M	11.20696046	hel_or_ach	1	0	0
achilles	M	11.20696046	hel_or_ach	0	0	0
achilles	M	11.20696046	hel_or_ach	1	0	0
achilles	M	11.20696046	hel_or_ach	1	0	0
achilles	M	11.20696046	hel_or_ach	1	1	0
achilles	M	11.20696046	telemachus	1	0	0
achilles	M	11.20696046	hel_or_ach	1	1	0
achilles	M	11.20696046	hel_or_ach	1	0	0
achilles	M	11.20696046	hel_or_ach	1	1	0
achilles	M	11.20696046	hel_or_ach	1	0	0
achilles	M	11.20696046	hel_or_ach	1	0	0
achilles	M	11.20696046	telemachus	1	1	0
achilles	M	11.20696046	hel_or_ach	1	0	0
achilles	M	11.20696046	deidamia	1	0	0
achilles	M	11.20696046	deidamia	1	0	0
achilles	M	11.20696046	hel_or_ach	1	0	0
achilles	M	11.20696046	hel_or_ach	1	0	0
achilles	M	11.20696046	hel_or_ach	1	1	1
achilles	M	11.20696046	hel_or_ach	1	0	0
achilles	M	11.20696046	hel_or_ach	0	0	0
achilles	M	11.20696046	hel_or_ach	1	0	0
achilles	M	11.20696046	hel_or_ach	1	1	0
achilles	M	11.20696046	hel_or_ach	1	0	0
achilles	M	11.20696046	hel_or_ach	1	1	0
achilles	M	11.20696046	hel_or_ach	1	1	1
achilles	M	11.20696046	hel_or_ach	1	1	0
achilles	M	11.20696046	hel_or_ach	1	0	0
achilles	M	11.20696046	hel_or_ach	1	0	0
achilles	M	11.20696046	hel_or_ach	1	0	0
achilles	M	11.20696046	hel_or_ach	1	1	0
achilles	M	11.20696046	hel_or_ach	1	0	0
achilles	M	11.20696046	hel_or_ach	1	0	0
achilles	M	11.20696046	hel_or_ach	1	0	0
achilles	M	11.20696046	hel_or_ach	1	0	0
achilles	M	11.20696046	hel_or_ach	1	0	0
menelaus	M	11.18536013	menelaus	1	1	0
menelaus	M	11.18536013	hel_or_ach	1	1	0
menelaus	M	11.18536013	telemachus	1	0	0
menelaus	M	11.18536013	hel_or_ach	1	1	0
menelaus	M	11.18536013	hel_or_ach	1	1	0
menelaus	M	11.18536013	hel_or_ach	1	1	1
menelaus	M	11.18536013	hel_or_ach	1	0	0
menelaus	M	11.18536013	hel_or_ach	1	0	0
menelaus	M	11.18536013	hel_or_ach	1	0	0
menelaus	M	11.18536013	hel_or_ach	1	1	1
menelaus	M	11.18536013	hel_or_ach	1	1	1
menelaus	M	11.18536013	hel_or_ach	1	1	1
menelaus	M	11.18536013	hel_or_ach	0	0	0
menelaus	M	11.18536013	hel_or_ach	0	0	0
menelaus	M	11.18536013	hel_or_ach	1	1	1
menelaus	M	11.18536013	hel_or_ach	1	1	0
menelaus	M	11.18536013	hel_or_ach	1	0	0
menelaus	M	11.18536013	menelaus	1	1	0
menelaus	M	11.18536013	hel_or_ach	1	1	1
menelaus	M	11.18536013	hel_or_ach	1	0	0
menelaus	M	11.18536013	hel_or_ach	0	0	0
menelaus	M	11.18536013	hel_or_ach	1	1	1
menelaus	M	11.18536013	hel_or_ach	0	0	0
menelaus	M	11.18536013	hel_or_ach	1	0	0
menelaus	M	11.18536013	telemachus	1	0	0
menelaus	M	11.18536013	hel_or_ach	1	1	0
menelaus	M	11.18536013	hel_or_ach	1	1	1
menelaus	M	11.18536013	hel_or_ach	1	1	1
menelaus	M	11.18536013	hel_or_ach	1	0	0
menelaus	M	11.18536013	hel_or_ach	1	1	1
menelaus	M	11.18536013	hel_or_ach	1	0	0
menelaus	M	11.18536013	hel_or_ach	1	1	0
menelaus	M	11.18536013	hel_or_ach	1	1	0
menelaus	M	11.18536013	telemachus	1	0	0
menelaus	M	11.18536013	deidamia	1	0	0
menelaus	M	11.18536013	hel_or_ach	1	0	0
menelaus	M	11.18536013	hel_or_ach	1	0	0
menelaus	M	11.18536013	hel_or_ach	1	1	1
menelaus	M	11.18536013	hel_or_ach	1	0	0
menelaus	M	11.18536013	hel_or_ach	0	0	0
menelaus	M	11.18536013	hel_or_ach	1	0	0
menelaus	M	11.18536013	hel_or_ach	1	0	0
menelaus	M	11.18536013	telemachus	1	0	0
menelaus	M	11.18536013	hel_or_ach	1	1	0
menelaus	M	11.18536013	hel_or_ach	1	1	1
menelaus	M	11.18536013	hel_or_ach	1	0	0
menelaus	M	11.18536013	telemachus	1	0	0
menelaus	M	11.18536013	hel_or_ach	1	1	0
menelaus	M	11.18536013	hel_or_ach	1	1	1
menelaus	M	11.18536013	hel_or_ach	1	1	1
menelaus	M	11.18536013	hel_or_ach	1	1	0
menelaus	M	11.18536013	deidamia	1	1	1
menelaus	M	11.18536013	hel_or_ach	1	1	1
menelaus	M	11.18536013	hel_or_ach	1	0	0
menelaus	M	11.18536013	hel_or_ach	1	0	0
menelaus	M	11.18536013	hel_or_ach	1	1	1
menelaus	M	11.18536013	hel_or_ach	1	1	1
menelaus	M	11.18536013	hel_or_ach	1	1	1
menelaus	M	11.18536013	hel_or_ach	1	1	1
menelaus	M	11.18536013	deidamia	1	1	1
menelaus	M	11.18536013	hel_or_ach	1	1	1
menelaus	M	11.18536013	hel_or_ach	1	0	0
menelaus	M	11.18536013	deidamia	1	1	1
menelaus	M	11.18536013	hel_or_ach	1	1	1
achilles	M	11.164258	hel_or_ach	1	0	0
achilles	M	11.164258	hel_or_ach	1	0	0
achilles	M	11.164258	hel_or_ach	1	1	0
achilles	M	11.164258	cisseis	1	0	0
achilles	M	11.164258	hel_or_ach	1	0	0
achilles	M	11.164258	deidamia	1	0	0
achilles	M	11.164258	hel_or_ach	0	0	0
achilles	M	11.164258	hel_or_ach	1	0	0
achilles	M	11.164258	hel_or_ach	1	0	0
achilles	M	11.164258	hel_or_ach	1	0	0
achilles	M	11.164258	hel_or_ach	1	1	0
achilles	M	11.164258	hel_or_ach	1	0	0
achilles	M	11.164258	hel_or_ach	1	0	0
achilles	M	11.164258	hel_or_ach	1	0	0
achilles	M	11.164258	hel_or_ach	1	1	1
achilles	M	11.164258	hel_or_ach	1	0	0
achilles	M	11.164258	deidamia	1	0	0
achilles	M	11.164258	hel_or_ach	1	0	0
achilles	M	11.164258	hel_or_ach	1	0	0
achilles	M	11.164258	hel_or_ach	1	0	0
achilles	M	11.164258	hel_or_ach	1	1	1
achilles	M	11.164258	hel_or_ach	1	1	0
achilles	M	11.164258	hel_or_ach	1	1	0
achilles	M	11.164258	deidamia	1	0	0
achilles	M	11.164258	hel_or_ach	0	0	0
achilles	M	11.164258	hel_or_ach	1	0	0
achilles	M	11.164258	hel_or_ach	1	1	0
achilles	M	11.164258	hel_or_ach	1	0	0
achilles	M	11.164258	hel_or_ach	1	0	0
achilles	M	11.164258	hel_or_ach	1	1	1
achilles	M	11.164258	hel_or_ach	1	0	0
achilles	M	11.164258	hel_or_ach	1	1	1
achilles	M	11.164258	hel_or_ach	1	1	1
achilles	M	11.164258	hel_or_ach	1	0	0
achilles	M	11.164258	hel_or_ach	1	1	0
achilles	M	11.164258	telemachus	1	0	0
achilles	M	11.164258	hel_or_ach	0	0	0
achilles	M	11.164258	hel_or_ach	1	1	0
achilles	M	11.164258	hel_or_ach	1	1	0
achilles	M	11.164258	hel_or_ach	1	0	0
achilles	M	11.164258	hel_or_ach	1	0	0
achilles	M	11.164258	deidamia	1	0	0
achilles	M	11.164258	hel_or_ach	1	0	0
achilles	M	11.164258	hel_or_ach	1	0	0
achilles	M	11.164258	hel_or_ach	1	0	0
achilles	M	11.164258	hel_or_ach	1	0	0
menelaus	F	11.14368595	hel_or_ach	1	1	1
menelaus	F	11.14368595	hel_or_ach	1	1	1
menelaus	F	11.14368595	hel_or_ach	1	1	1
menelaus	F	11.14368595	hel_or_ach	1	0	0
menelaus	F	11.14368595	hel_or_ach	1	1	1
menelaus	F	11.14368595	hel_or_ach	1	0	0
menelaus	F	11.14368595	hel_or_ach	1	0	0
menelaus	F	11.14368595	hel_or_ach	0	0	0
menelaus	F	11.14368595	hel_or_ach	1	0	0
menelaus	F	11.14368595	hel_or_ach	1	0	0
menelaus	F	11.14368595	hel_or_ach	1	0	0
menelaus	F	11.14368595	telemachus	1	0	0
menelaus	F	11.14368595	hel_or_ach	1	0	0
menelaus	F	11.14368595	telemachus	1	0	0
menelaus	F	11.14368595	hel_or_ach	0	0	0
menelaus	F	11.14368595	hel_or_ach	1	1	1
menelaus	F	11.14368595	telemachus	1	0	0
menelaus	F	11.14368595	hel_or_ach	1	0	0
menelaus	F	11.14368595	hel_or_ach	1	1	0
menelaus	F	11.14368595	hel_or_ach	1	0	0
menelaus	F	11.14368595	hel_or_ach	1	1	1
menelaus	F	11.14368595	hel_or_ach	1	1	0
menelaus	F	11.14368595	hel_or_ach	0	0	0
menelaus	F	11.14368595	hel_or_ach	0	0	0
menelaus	F	11.14368595	telemachus	1	0	0
menelaus	F	11.12367586	cisseis	1	0	0
menelaus	F	11.12367586	hel_or_ach	1	0	0
menelaus	F	11.12367586	hel_or_ach	1	0	0
menelaus	F	11.12367586	telemachus	1	0	0
menelaus	F	11.12367586	hel_or_ach	1	0	0
menelaus	F	11.12367586	cisseis	1	0	0
menelaus	F	11.12367586	hel_or_ach	1	1	1
menelaus	F	11.12367586	hel_or_ach	1	0	0
menelaus	F	11.12367586	hel_or_ach	1	1	1
menelaus	F	11.12367586	hel_or_ach	1	0	0
menelaus	F	11.12367586	rhetenor	1	0	0
menelaus	F	11.12367586	hel_or_ach	1	0	0
menelaus	F	11.12367586	hel_or_ach	1	1	0
menelaus	F	11.12367586	hel_or_ach	0	0	0
menelaus	F	11.12367586	deidamia	1	0	0
menelaus	F	11.12367586	hel_or_ach	1	1	1
menelaus	F	11.12367586	hel_or_ach	1	0	0
menelaus	F	11.12367586	hel_or_ach	1	0	0
menelaus	F	11.12367586	hel_or_ach	1	0	0
menelaus	F	11.12367586	hel_or_ach	1	0	0
menelaus	F	11.12367586	hel_or_ach	1	1	0
menelaus	F	11.12367586	hel_or_ach	1	0	0
menelaus	F	11.12367586	hel_or_ach	1	1	0
menelaus	F	11.12367586	hel_or_ach	1	0	0
menelaus	F	11.12367586	hel_or_ach	1	0	0
menelaus	F	11.12367586	hel_or_ach	1	1	0
menelaus	F	11.12367586	hel_or_ach	1	1	0
menelaus	F	11.12367586	hel_or_ach	1	0	0
deidamia	M	11.08546901	menelaus	1	1	1
deidamia	M	11.08546901	menelaus	1	0	0
deidamia	M	11.08546901	hel_or_ach	1	0	0
deidamia	M	11.08546901	hel_or_ach	1	1	0
deidamia	M	11.08546901	hel_or_ach	1	0	0
deidamia	M	11.08546901	hel_or_ach	1	1	1
deidamia	M	11.08546901	hel_or_ach	1	0	0
deidamia	M	11.08546901	hel_or_ach	1	0	0
deidamia	M	11.08546901	hel_or_ach	1	1	1
deidamia	M	11.08546901	hel_or_ach	1	1	0
deidamia	M	11.08546901	menelaus	1	0	0
deidamia	M	11.08546901	hel_or_ach	1	0	0
deidamia	M	11.08546901	hel_or_ach	1	1	0
deidamia	M	11.08546901	hel_or_ach	1	0	0
deidamia	M	11.08546901	telemachus	1	0	0
deidamia	M	11.08546901	telemachus	1	0	0
deidamia	M	11.08546901	hel_or_ach	1	1	1
deidamia	M	11.08546901	hel_or_ach	1	0	0
deidamia	M	11.08546901	hel_or_ach	1	0	0
deidamia	M	11.08546901	rhetenor	1	0	0
[truncated: 676 more rows]

## Sheet: Fig. S6
dummy_species	dummy_sex	turnover_time_hel_ach	patrolling_species	passing	approach
helenor	M	12.154816	menelaus	1	0
helenor	M	12.154816	menelaus	1	0
helenor	M	12.154816	hel_or_ach	1	0
helenor	M	12.154816	hel_or_ach	1	1
helenor	M	12.154816	cisseis	1	0
helenor	M	12.154816	hel_or_ach	1	0
helenor	M	12.154816	hel_or_ach	1	0
helenor	M	12.154816	hel_or_ach	1	1
helenor	M	12.154816	hel_or_ach	0	0
helenor	M	12.154816	hel_or_ach	0	0
helenor	M	12.154816	menelaus	0	0
helenor	M	12.154816	hel_or_ach	0	0
helenor	M	12.154816	hel_or_ach	1	1
helenor	M	12.154816	hel_or_ach	1	1
helenor	M	12.154816	menelaus	0	0
helenor	M	12.154816	menelaus	0	0
helenor	M	12.154816	hel_or_ach	1	0
helenor	M	12.154816	hel_or_ach	1	1
helenor	M	12.154816	hel_or_ach	1	1
helenor	M	12.14194363	menelaus	0	0
helenor	M	12.14194363	menelaus	1	1
helenor	M	12.14194363	menelaus	1	1
helenor	M	12.14194363	hel_or_ach	1	1
helenor	M	12.14194363	cisseis	1	0
helenor	M	12.14194363	menelaus	1	0
helenor	M	12.14194363	hel_or_ach	1	1
helenor	M	12.14194363	hel_or_ach	0	0
helenor	M	12.14194363	hel_or_ach	1	1
helenor	M	12.14194363	menelaus	0	0
helenor	M	12.14194363	hel_or_ach	0	0
helenor	M	12.14194363	hel_or_ach	1	1
helenor	M	12.14194363	hel_or_ach	1	1
helenor	M	12.14194363	hel_or_ach	0	0
helenor	M	12.14194363	hel_or_ach	1	1
helenor	M	12.14194363	cisseis	1	0
helenor	M	12.14194363	hel_or_ach	0	0
helenor	M	12.14194363	hel_or_ach	1	0
helenor	M	12.14194363	hel_or_ach	0	0
helenor	M	12.14194363	hel_or_ach	1	1
helenor	M	12.14194363	hel_or_ach	0	0
helenor	M	12.14194363	hel_or_ach	0	0
helenor	M	12.14194363	cisseis	1	0
helenor	M	12.14194363	hel_or_ach	1	1
achilles	F	12.12819898	hel_or_ach	1	0
achilles	F	12.12819898	hel_or_ach	1	0
achilles	F	12.12819898	hel_or_ach	1	1
achilles	F	12.12819898	hel_or_ach	1	1
achilles	F	12.12819898	deidamia	1	0
achilles	F	12.12819898	hel_or_ach	1	1
achilles	F	12.12819898	hel_or_ach	1	0
achilles	F	12.12819898	hel_or_ach	1	1
achilles	F	12.12819898	hel_or_ach	1	0
achilles	F	12.12819898	hel_or_ach	1	1
achilles	F	12.12819898	hel_or_ach	1	1
achilles	F	12.12819898	hel_or_ach	1	0
achilles	F	12.12819898	hel_or_ach	1	0
achilles	F	12.12819898	hel_or_ach	1	0
achilles	F	12.12819898	hel_or_ach	1	1
achilles	F	12.12819898	hel_or_ach	1	1
achilles	F	12.12819898	hel_or_ach	1	0
achilles	F	12.12819898	hel_or_ach	1	1
achilles	F	12.12819898	hel_or_ach	1	0
achilles	F	12.12819898	hel_or_ach	1	0
achilles	F	12.12819898	hel_or_ach	1	1
achilles	F	12.12819898	hel_or_ach	1	1
achilles	F	12.12819898	hel_or_ach	1	0
achilles	F	12.12819898	hel_or_ach	1	1
achilles	F	12.12819898	hel_or_ach	1	1
achilles	F	12.12819898	hel_or_ach	1	0
achilles	F	12.12819898	deidamia	1	0
achilles	F	12.12819898	deidamia	0	1
achilles	F	12.12819898	hel_or_ach	1	0
achilles	F	12.12819898	hel_or_ach	1	0
achilles	F	12.12819898	cisseis	1	0
achilles	F	12.12819898	deidamia	1	0
achilles	F	12.12819898	hel_or_ach	1	0
achilles	F	12.12819898	hel_or_ach	1	1
achilles	F	12.12819898	hel_or_ach	1	0
achilles	F	12.12819898	hel_or_ach	1	0
achilles	F	12.12819898	hel_or_ach	1	0
achilles	F	12.1136139	menelaus	1	0
achilles	F	12.1136139	menelaus	1	0
achilles	F	12.1136139	menelaus	1	0
achilles	F	12.1136139	menelaus	1	0
achilles	F	12.1136139	menelaus	1	1
achilles	F	12.1136139	menelaus	1	1
achilles	F	12.1136139	menelaus	1	1
achilles	F	12.1136139	hel_or_ach	1	1
achilles	F	12.1136139	menelaus	1	0
achilles	F	12.1136139	menelaus	1	1
achilles	F	12.1136139	hel_or_ach	1	0
achilles	F	12.1136139	hel_or_ach	1	0
achilles	F	12.1136139	hel_or_ach	1	0
achilles	F	12.1136139	hel_or_ach	1	1
achilles	F	12.1136139	hel_or_ach	1	0
achilles	F	12.1136139	hel_or_ach	1	1
achilles	F	12.1136139	hel_or_ach	1	0
achilles	F	12.1136139	hel_or_ach	1	0
achilles	F	12.1136139	hel_or_ach	1	1
achilles	F	12.1136139	hel_or_ach	1	1
achilles	F	12.1136139	hel_or_ach	1	0
achilles	F	12.1136139	hel_or_ach	1	1
achilles	F	12.1136139	hel_or_ach	1	1
achilles	F	12.1136139	hel_or_ach	1	0
achilles	F	12.1136139	hel_or_ach	0	0
achilles	F	12.1136139	hel_or_ach	0	0
achilles	F	12.1136139	hel_or_ach	1	1
achilles	F	12.1136139	hel_or_ach	1	1
achilles	F	12.1136139	hel_or_ach	1	0
achilles	F	12.1136139	hel_or_ach	1	0
achilles	F	12.1136139	hel_or_ach	1	0
achilles	F	12.1136139	hel_or_ach	1	0
achilles	F	12.1136139	hel_or_ach	1	0
achilles	F	12.1136139	cisseis	1	0
achilles	F	12.1136139	deidamia	1	0
achilles	F	12.1136139	hel_or_ach	1	0
achilles	F	12.1136139	hel_or_ach	1	1
achilles	F	12.1136139	hel_or_ach	1	1
achilles	F	12.1136139	hel_or_ach	1	1
achilles	F	12.1136139	hel_or_ach	1	0
achilles	F	12.1136139	hel_or_ach	1	0
achilles	F	12.1136139	hel_or_ach	1	0
achilles	F	12.1136139	hel_or_ach	1	0
achilles	F	12.1136139	hel_or_ach	1	1
achilles	F	12.1136139	hel_or_ach	1	1
achilles	F	12.1136139	hel_or_ach	1	1
achilles	F	12.1136139	hel_or_ach	1	0
achilles	F	12.1136139	hel_or_ach	1	0
menelaus	F	12.09822029	menelaus	1	1
menelaus	F	12.09822029	menelaus	1	1
menelaus	F	12.09822029	menelaus	1	1
menelaus	F	12.09822029	menelaus	1	1
menelaus	F	12.09822029	menelaus	1	0
menelaus	F	12.09822029	menelaus	1	0
menelaus	F	12.09822029	menelaus	1	0
menelaus	F	12.09822029	menelaus	1	1
menelaus	F	12.09822029	menelaus	1	1
menelaus	F	12.09822029	hel_or_ach	1	1
menelaus	F	12.09822029	menelaus	1	1
menelaus	F	12.09822029	hel_or_ach	1	0
menelaus	F	12.09822029	menelaus	1	1
menelaus	F	12.09822029	hel_or_ach	1	1
menelaus	F	12.09822029	hel_or_ach	1	1
menelaus	F	12.09822029	hel_or_ach	1	1
menelaus	F	12.09822029	hel_or_ach	1	0
menelaus	F	12.09822029	hel_or_ach	1	1
menelaus	F	12.09822029	hel_or_ach	1	0
menelaus	F	12.09822029	cisseis	1	0
menelaus	F	12.09822029	hel_or_ach	1	0
menelaus	F	12.09822029	deidamia	1	0
menelaus	F	12.09822029	hel_or_ach	1	1
menelaus	F	12.09822029	hel_or_ach	1	1
menelaus	F	12.09822029	hel_or_ach	1	1
menelaus	F	12.09822029	deidamia	1	1
menelaus	F	12.09822029	deidamia	1	1
menelaus	F	12.09822029	hel_or_ach	1	1
menelaus	F	12.09822029	hel_or_ach	1	0
menelaus	F	12.09822029	hel_or_ach	1	1
menelaus	F	12.09822029	deidamia	1	1
menelaus	F	12.09822029	hel_or_ach	1	1
menelaus	F	12.09822029	cisseis	1	1
menelaus	F	12.09822029	cisseis	1	0
menelaus	F	12.09822029	hel_or_ach	1	1
menelaus	F	12.09822029	hel_or_ach	1	1
menelaus	F	12.09822029	cisseis	1	0
menelaus	F	12.09822029	hel_or_ach	1	0
menelaus	F	12.09822029	hel_or_ach	1	0
menelaus	F	12.09822029	hel_or_ach	1	1
menelaus	F	12.09822029	hel_or_ach	1	1
menelaus	F	12.09822029	hel_or_ach	1	1
menelaus	F	12.09822029	deidamia	1	0
menelaus	F	12.09822029	hel_or_ach	1	1
menelaus	F	12.09822029	hel_or_ach	1	0
menelaus	F	12.09822029	deidamia	1	0
menelaus	F	12.09822029	hel_or_ach	1	1
menelaus	F	12.09822029	hel_or_ach	1	1
menelaus	F	12.09822029	hel_or_ach	1	1
menelaus	F	12.09822029	hel_or_ach	1	1
menelaus	F	12.09822029	hel_or_ach	1	1
menelaus	F	12.09822029	hel_or_ach	1	1
menelaus	F	12.09822029	hel_or_ach	1	1
menelaus	F	12.09822029	hel_or_ach	1	0
menelaus	F	12.09822029	deidamia	1	1
menelaus	F	12.09822029	hel_or_ach	1	1
menelaus	F	12.09822029	deidamia	1	0
deidamia	M	12.08205	menelaus	1	1
deidamia	M	12.08205	menelaus	1	1
deidamia	M	12.08205	menelaus	1	1
deidamia	M	12.08205	hel_or_ach	1	0
deidamia	M	12.08205	menelaus	1	0
deidamia	M	12.08205	hel_or_ach	1	0
deidamia	M	12.08205	menelaus	1	1
deidamia	M	12.08205	menelaus	1	1
deidamia	M	12.08205	hel_or_ach	1	0
deidamia	M	12.08205	hel_or_ach	0	0
deidamia	M	12.08205	hel_or_ach	0	0
deidamia	M	12.08205	menelaus	1	1
deidamia	M	12.08205	hel_or_ach	1	0
deidamia	M	12.08205	hel_or_ach	1	1
deidamia	M	12.08205	hel_or_ach	1	1
deidamia	M	12.08205	hel_or_ach	1	1
deidamia	M	12.08205	hel_or_ach	0	0
deidamia	M	12.08205	hel_or_ach	1	0
deidamia	M	12.08205	hel_or_ach	1	1
deidamia	M	12.08205	cisseis	1	0
deidamia	M	12.08205	hel_or_ach	1	0
deidamia	M	12.08205	hel_or_ach	1	0
deidamia	M	12.08205	hel_or_ach	1	1
deidamia	M	12.08205	hel_or_ach	1	1
deidamia	M	12.08205	hel_or_ach	1	1
deidamia	M	12.08205	hel_or_ach	1	0
deidamia	M	12.08205	hel_or_ach	1	1
deidamia	M	12.08205	hel_or_ach	0	0
deidamia	M	12.08205	hel_or_ach	1	1
deidamia	M	12.08205	deidamia	1	0
deidamia	M	12.08205	hel_or_ach	1	0
deidamia	M	12.08205	hel_or_ach	1	1
deidamia	M	12.08205	hel_or_ach	1	0
deidamia	M	12.08205	hel_or_ach	1	1
deidamia	M	12.08205	hel_or_ach	1	1
deidamia	M	12.08205	hel_or_ach	1	1
deidamia	M	12.08205	hel_or_ach	1	0
deidamia	M	12.08205	hel_or_ach	1	0
deidamia	M	12.08205	hel_or_ach	1	0
deidamia	M	12.08205	hel_or_ach	1	0
deidamia	M	12.08205	deidamia	1	0
deidamia	M	12.08205	deidamia	1	0
deidamia	M	12.08205	hel_or_ach	1	0
deidamia	M	12.08205	hel_or_ach	1	1
deidamia	M	12.08205	hel_or_ach	1	1
deidamia	M	12.08205	hel_or_ach	0	0
deidamia	M	12.08205	hel_or_ach	0	0
deidamia	M	12.08205	hel_or_ach	0	0
deidamia	M	12.08205	hel_or_ach	1	0
deidamia	M	12.08205	hel_or_ach	1	0
deidamia	M	12.08205	hel_or_ach	1	0
deidamia	M	12.08205	hel_or_ach	1	1
helenor	F	12.06513491	menelaus	1	1
helenor	F	12.06513491	menelaus	1	1
helenor	F	12.06513491	menelaus	1	1
helenor	F	12.06513491	hel_or_ach	1	1
helenor	F	12.06513491	menelaus	1	0
helenor	F	12.06513491	menelaus	1	1
helenor	F	12.06513491	hel_or_ach	1	1
helenor	F	12.06513491	hel_or_ach	1	1
helenor	F	12.06513491	hel_or_ach	0	0
helenor	F	12.06513491	hel_or_ach	1	1
helenor	F	12.06513491	menelaus	1	0
helenor	F	12.06513491	hel_or_ach	0	0
helenor	F	12.06513491	menelaus	1	1
helenor	F	12.06513491	menelaus	1	0
helenor	F	12.06513491	hel_or_ach	0	0
helenor	F	12.06513491	hel_or_ach	1	0
helenor	F	12.06513491	hel_or_ach	0	0
helenor	F	12.06513491	hel_or_ach	1	1
helenor	F	12.06513491	hel_or_ach	1	0
helenor	F	12.06513491	hel_or_ach	1	1
helenor	F	12.06513491	hel_or_ach	0	0
helenor	F	12.06513491	hel_or_ach	0	0
helenor	F	12.06513491	hel_or_ach	1	0
helenor	F	12.06513491	hel_or_ach	0	0
helenor	F	12.06513491	hel_or_ach	1	1
helenor	F	12.06513491	marcus	1	0
helenor	F	12.06513491	hel_or_ach	1	1
helenor	F	12.06513491	deidamia	1	1
helenor	F	12.06513491	hel_or_ach	1	0
helenor	F	12.06513491	hel_or_ach	1	0
helenor	F	12.06513491	hel_or_ach	1	0
helenor	F	12.06513491	hel_or_ach	1	1
helenor	F	12.06513491	hel_or_ach	1	0
helenor	F	12.06513491	hel_or_ach	1	1
helenor	F	12.06513491	hel_or_ach	1	0
helenor	F	12.06513491	hel_or_ach	1	0
helenor	F	12.06513491	hel_or_ach	1	1
helenor	F	12.06513491	hel_or_ach	1	1
helenor	F	12.06513491	hel_or_ach	1	1
helenor	F	12.06513491	hel_or_ach	1	0
helenor	F	12.06513491	hel_or_ach	1	0
helenor	F	12.06513491	deidamia	1	0
helenor	F	12.06513491	cisseis	1	0
helenor	F	12.06513491	hel_or_ach	1	0
helenor	F	12.06513491	hel_or_ach	1	0
helenor	F	12.06513491	hel_or_ach	1	1
helenor	F	12.06513491	hel_or_ach	1	0
helenor	F	12.06513491	deidamia	1	0
helenor	F	12.06513491	hel_or_ach	1	1
helenor	F	12.06513491	hel_or_ach	1	0
helenor	F	12.06513491	hel_or_ach	1	1
helenor	F	12.06513491	hel_or_ach	1	1
helenor	F	12.06513491	hel_or_ach	1	1
helenor	F	12.06513491	hel_or_ach	1	1
helenor	F	12.06513491	hel_or_ach	1	0
helenor	F	12.06513491	cisseis	1	0
helenor	F	12.06513491	hel_or_ach	0	0
helenor	F	12.06513491	hel_or_ach	1	1
helenor	F	12.06513491	hel_or_ach	0	0
helenor	F	12.06513491	hel_or_ach	0	0
helenor	F	12.06513491	hel_or_ach	1	1
helenor	F	12.06513491	hel_or_ach	1	0
helenor	F	12.06513491	hel_or_ach	0	0
helenor	F	12.06513491	hel_or_ach	1	0
helenor	F	12.06513491	hel_or_ach	1	1
helenor	F	12.06513491	hel_or_ach	1	0
helenor	F	12.06513491	hel_or_ach	1	1
helenor	F	12.06513491	deidamia	1	1
achilles	F	12.0475069	menelaus	1	1
achilles	F	12.0475069	menelaus	1	0
achilles	F	12.0475069	menelaus	1	0
achilles	F	12.0475069	menelaus	1	0
achilles	F	12.0475069	menelaus	1	1
achilles	F	12.0475069	menelaus	1	1
achilles	F	12.0475069	hel_or_ach	1	0
achilles	F	12.0475069	hel_or_ach	1	0
achilles	F	12.0475069	menelaus	1	0
achilles	F	12.0475069	menelaus	1	1
achilles	F	12.0475069	menelaus	0	0
achilles	F	12.0475069	hel_or_ach	1	1
achilles	F	12.0475069	menelaus	1	0
achilles	F	12.0475069	hel_or_ach	1	0
achilles	F	12.0475069	hel_or_ach	1	0
achilles	F	12.0475069	hel_or_ach	1	1
achilles	F	12.0475069	menelaus	1	0
achilles	F	12.0475069	hel_or_ach	1	0
achilles	F	12.0475069	hel_or_ach	1	1
achilles	F	12.0475069	hel_or_ach	0	0
achilles	F	12.0475069	hel_or_ach	1	1
achilles	F	12.0475069	hel_or_ach	1	1
achilles	F	12.0475069	hel_or_ach	1	0
achilles	F	12.0475069	menelaus	1	0
achilles	F	12.0475069	hel_or_ach	0	0
achilles	F	12.0475069	telemachus	1	0
achilles	F	12.0475069	hel_or_ach	0	0
achilles	F	12.0475069	hel_or_ach	1	0
achilles	F	12.0475069	hel_or_ach	1	1
achilles	F	12.0475069	hel_or_ach	1	0
achilles	F	12.0475069	hel_or_ach	1	0
achilles	F	12.0475069	hel_or_ach	1	0
achilles	F	12.0475069	deidamia	1	1
achilles	F	12.0475069	hel_or_ach	1	0
achilles	F	12.0475069	hel_or_ach	1	1
achilles	F	12.0475069	hel_or_ach	1	1
achilles	F	12.0475069	hel_or_ach	1	1
achilles	F	12.0475069	hel_or_ach	0	0
achilles	F	12.0475069	hel_or_ach	0	0
achilles	F	12.0475069	hel_or_ach	1	1
achilles	F	12.0475069	hel_or_ach	1	0
achilles	F	12.02919782	hel_or_ach	1	1
achilles	F	12.02919782	hel_or_ach	1	1
achilles	F	12.02919782	menelaus	1	0
achilles	F	12.02919782	cisseis	1	1
achilles	F	12.02919782	hel_or_ach	1	1
achilles	F	12.02919782	hel_or_ach	1	0
achilles	F	12.02919782	cisseis	1	1
achilles	F	12.02919782	hel_or_ach	1	0
achilles	F	12.02919782	hel_or_ach	1	1
achilles	F	12.02919782	deidamia	1	0
achilles	F	12.02919782	hel_or_ach	1	0
achilles	F	12.02919782	hel_or_ach	0	0
achilles	F	12.02919782	hel_or_ach	1	1
achilles	F	12.02919782	deidamia	1	0
achilles	F	12.02919782	hel_or_ach	1	1
achilles	F	12.02919782	hel_or_ach	1	1
achilles	F	12.02919782	hel_or_ach	1	1
achilles	F	12.02919782	cisseis	1	1
achilles	F	12.02919782	hel_or_ach	1	0
achilles	F	12.02919782	hel_or_ach	1	1
achilles	F	12.02919782	hel_or_ach	1	1
achilles	F	12.02919782	hel_or_ach	1	1
achilles	F	12.02919782	hel_or_ach	1	1
achilles	F	12.02919782	hel_or_ach	1	0
achilles	F	12.02919782	deidamia	1	1
achilles	F	12.02919782	hel_or_ach	1	0
achilles	F	12.02919782	hel_or_ach	1	1
achilles	F	12.02919782	hel_or_ach	1	0
achilles	F	12.02919782	hel_or_ach	1	1
achilles	F	12.02919782	hel_or_ach	1	1
achilles	F	12.02919782	hel_or_ach	1	1
achilles	F	12.02919782	hel_or_ach	1	0
helenor	M	12.01023957	menelaus	1	1
helenor	M	12.01023957	menelaus	1	1
helenor	M	12.01023957	hel_or_ach	1	1
helenor	M	12.01023957	menelaus	1	0
helenor	M	12.01023957	menelaus	1	1
helenor	M	12.01023957	menelaus	1	1
helenor	M	12.01023957	hel_or_ach	1	1
helenor	M	12.01023957	menelaus	1	0
helenor	M	12.01023957	hel_or_ach	1	0
helenor	M	12.01023957	menelaus	1	0
helenor	M	12.01023957	hel_or_ach	1	0
helenor	M	12.01023957	rhetenor	1	0
helenor	M	12.01023957	menelaus	0	1
helenor	M	12.01023957	hel_or_ach	1	0
helenor	M	12.01023957	hel_or_ach	1	0
helenor	M	12.01023957	hel_or_ach	0	0
helenor	M	12.01023957	hel_or_ach	1	1
helenor	M	12.01023957	hel_or_ach	1	1
helenor	M	12.01023957	hel_or_ach	1	1
helenor	M	12.01023957	hel_or_ach	1	1
helenor	M	12.01023957	hel_or_ach	1	0
helenor	M	12.01023957	hel_or_ach	1	1
helenor	M	12.01023957	hel_or_ach	1	1
helenor	M	12.01023957	hel_or_ach	0	0
helenor	M	12.01023957	hel_or_ach	1	1
helenor	M	12.01023957	hel_or_ach	1	0
helenor	M	12.01023957	telemachus	1	0
helenor	M	12.01023957	hel_or_ach	0	0
helenor	M	12.01023957	deidamia	1	0
helenor	M	12.01023957	hel_or_ach	1	1
helenor	M	12.01023957	hel_or_ach	1	0
helenor	M	12.01023957	deidamia	1	0
helenor	M	12.01023957	deidamia	1	1
helenor	M	12.01023957	hel_or_ach	1	1
helenor	M	12.01023957	hel_or_ach	1	1
helenor	M	12.01023957	deidamia	1	0
helenor	M	12.01023957	hel_or_ach	1	1
helenor	M	12.01023957	hel_or_ach	1	1
helenor	M	12.01023957	hel_or_ach	1	1
helenor	M	12.01023957	hel_or_ach	1	0
helenor	M	12.01023957	hel_or_ach	1	0
helenor	M	12.01023957	hel_or_ach	0	0
helenor	M	12.01023957	telemachus	1	0
helenor	M	12.01023957	hel_or_ach	1	0
helenor	M	12.01023957	hel_or_ach	1	0
helenor	M	12.01023957	hel_or_ach	1	1
helenor	M	12.01023957	hel_or_ach	0	0
helenor	M	12.01023957	hel_or_ach	1	1
helenor	M	12.01023957	cisseis	1	0
helenor	M	12.01023957	hel_or_ach	1	0
helenor	M	12.01023957	hel_or_ach	1	1
helenor	M	12.01023957	hel_or_ach	1	1
helenor	M	12.01023957	hel_or_ach	1	0
helenor	M	12.01023957	hel_or_ach	1	0
helenor	M	12.01023957	hel_or_ach	1	0
helenor	M	12.01023957	hel_or_ach	1	1
helenor	M	12.01023957	hel_or_ach	1	1
helenor	M	12.01023957	cisseis	1	1
helenor	M	12.01023957	hel_or_ach	1	0
helenor	M	12.01023957	hel_or_ach	1	0
helenor	M	12.01023957	hel_or_ach	1	0
deidamia	F	11.990664	menelaus	1	0
deidamia	F	11.990664	menelaus	1	0
deidamia	F	11.990664	menelaus	1	0
deidamia	F	11.990664	menelaus	1	0
deidamia	F	11.990664	menelaus	1	0
deidamia	F	11.990664	menelaus	1	0
deidamia	F	11.990664	menelaus	1	1
deidamia	F	11.990664	menelaus	1	0
deidamia	F	11.990664	hel_or_ach	1	0
deidamia	F	11.990664	hel_or_ach	1	0
deidamia	F	11.990664	menelaus	1	1
deidamia	F	11.990664	hel_or_ach	1	0
deidamia	F	11.990664	menelaus	1	1
deidamia	F	11.990664	hel_or_ach	1	0
deidamia	F	11.990664	hel_or_ach	1	0
deidamia	F	11.990664	cisseis	1	0
deidamia	F	11.990664	hel_or_ach	1	0
deidamia	F	11.990664	cisseis	1	0
deidamia	F	11.990664	hel_or_ach	1	1
deidamia	F	11.990664	hel_or_ach	1	0
deidamia	F	11.990664	hel_or_ach	1	0
deidamia	F	11.990664	hel_or_ach	1	0
deidamia	F	11.990664	hel_or_ach	1	0
deidamia	F	11.990664	hel_or_ach	1	0
deidamia	F	11.990664	telemachus	1	0
deidamia	F	11.990664	hel_or_ach	1	0
deidamia	F	11.990664	hel_or_ach	1	1
deidamia	F	11.990664	telemachus	1	0
deidamia	F	11.990664	hel_or_ach	1	0
deidamia	F	11.990664	hel_or_ach	1	0
deidamia	F	11.990664	hel_or_ach	1	1
deidamia	F	11.990664	hel_or_ach	1	1
deidamia	F	11.990664	telemachus	1	0
deidamia	F	11.990664	hel_or_ach	1	0
deidamia	F	11.990664	telemachus	1	0
deidamia	F	11.990664	cisseis	1	1
deidamia	F	11.990664	hel_or_ach	1	1
deidamia	F	11.990664	hel_or_ach	1	1
deidamia	F	11.990664	hel_or_ach	1	1
deidamia	F	11.990664	hel_or_ach	1	1
deidamia	F	11.990664	hel_or_ach	1	1
deidamia	F	11.990664	hel_or_ach	1	1
deidamia	F	11.990664	hel_or_ach	1	1
deidamia	F	11.990664	hel_or_ach	1	0
deidamia	F	11.990664	hel_or_ach	1	0
deidamia	F	11.990664	hel_or_ach	1	0
deidamia	F	11.990664	cisseis	1	0
deidamia	F	11.990664	hel_or_ach	1	1
deidamia	F	11.990664	hel_or_ach	1	1
deidamia	F	11.990664	telemachus	1	1
deidamia	F	11.990664	hel_or_ach	1	1
deidamia	F	11.990664	hel_or_ach	1	0
deidamia	F	11.990664	hel_or_ach	1	1
deidamia	F	11.990664	hel_or_ach	1	0
deidamia	F	11.990664	rhetenor	1	0
deidamia	F	11.990664	cisseis	1	0
deidamia	F	11.990664	menelaus	1	0
deidamia	F	11.990664	hel_or_ach	1	0
deidamia	F	11.990664	hel_or_ach	1	0
deidamia	F	11.990664	hel_or_ach	1	0
deidamia	F	11.990664	hel_or_ach	1	0
deidamia	F	11.990664	hel_or_ach	1	1
deidamia	F	11.990664	hel_or_ach	1	1
deidamia	F	11.990664	hel_or_ach	1	1
deidamia	F	11.990664	hel_or_ach	1	0
deidamia	F	11.990664	hel_or_ach	1	0
deidamia	F	11.990664	hel_or_ach	1	1
deidamia	F	11.990664	hel_or_ach	1	0
deidamia	F	11.990664	hel_or_ach	1	0
deidamia	F	11.990664	hel_or_ach	1	0
deidamia	F	11.990664	hel_or_ach	1	0
deidamia	F	11.990664	hel_or_ach	1	0
deidamia	F	11.990664	deidamia	1	0
deidamia	F	11.990664	hel_or_ach	1	0
deidamia	F	11.990664	hel_or_ach	1	1
helenor	M	11.97050299	hel_or_ach	1	1
helenor	M	11.97050299	menelaus	1	0
helenor	M	11.97050299	hel_or_ach	1	0
helenor	M	11.97050299	hel_or_ach	1	1
helenor	M	11.97050299	hel_or_ach	1	1
helenor	M	11.97050299	menelaus	1	0
helenor	M	11.97050299	hel_or_ach	0	0
helenor	M	11.97050299	hel_or_ach	1	0
helenor	M	11.97050299	hel_or_ach	0	0
helenor	M	11.97050299	telemachus	1	0
helenor	M	11.97050299	hel_or_ach	1	0
helenor	M	11.97050299	hel_or_ach	1	0
helenor	M	11.97050299	hel_or_ach	0	0
helenor	M	11.97050299	hel_or_ach	0	0
helenor	M	11.97050299	hel_or_ach	1	0
helenor	M	11.97050299	hel_or_ach	1	1
achilles	M	11.97050299	telemachus	1	0
achilles	M	11.97050299	hel_or_ach	1	0
achilles	M	11.97050299	hel_or_ach	1	1
achilles	M	11.97050299	telemachus	1	1
achilles	M	11.97050299	hel_or_ach	1	0
achilles	M	11.97050299	hel_or_ach	1	0
achilles	M	11.97050299	hel_or_ach	1	1
achilles	M	11.97050299	hel_or_ach	1	1
achilles	M	11.97050299	hel_or_ach	1	0
achilles	M	11.97050299	hel_or_ach	1	0
achilles	M	11.97050299	hel_or_ach	1	0
achilles	M	11.97050299	cisseis	1	0
achilles	M	11.97050299	hel_or_ach	1	0
achilles	M	11.97050299	hel_or_ach	1	1
achilles	M	11.97050299	telemachus	1	1
achilles	M	11.97050299	hel_or_ach	1	0
achilles	M	11.97050299	hel_or_ach	1	1
achilles	M	11.97050299	hel_or_ach	1	1
achilles	M	11.97050299	hel_or_ach	1	1
achilles	M	11.97050299	hel_or_ach	1	0
achilles	M	11.97050299	hel_or_ach	1	0
achilles	M	11.97050299	hel_or_ach	1	0
achilles	M	11.97050299	hel_or_ach	1	1
achilles	M	11.97050299	hel_or_ach	1	0
achilles	M	11.97050299	hel_or_ach	1	1
achilles	M	11.97050299	hel_or_ach	1	1
achilles	M	11.97050299	hel_or_ach	1	0
achilles	M	11.97050299	hel_or_ach	1	0
achilles	M	11.97050299	hel_or_ach	1	1
achilles	M	11.97050299	hel_or_ach	1	1
achilles	M	11.97050299	hel_or_ach	1	0
achilles	M	11.97050299	hel_or_ach	1	0
achilles	M	11.97050299	hel_or_ach	1	0
achilles	M	11.97050299	hel_or_ach	1	1
achilles	M	11.97050299	hel_or_ach	1	1
achilles	M	11.97050299	hel_or_ach	1	0
achilles	M	11.97050299	hel_or_ach	1	0
achilles	M	11.97050299	hel_or_ach	1	0
achilles	M	11.97050299	deidamia	1	0
achilles	M	11.97050299	hel_or_ach	1	1
achilles	M	11.97050299	hel_or_ach	1	1
achilles	M	11.97050299	hel_or_ach	1	1
achilles	M	11.97050299	hel_or_ach	1	0
achilles	M	11.97050299	hel_or_ach	1	1
achilles	M	11.97050299	hel_or_ach	1	0
achilles	M	11.97050299	hel_or_ach	1	0
achilles	M	11.97050299	hel_or_ach	1	0
achilles	M	11.97050299	telemachus	1	1
menelaus	M	11.94978842	menelaus	1	1
menelaus	M	11.94978842	menelaus	0	0
menelaus	M	11.94978842	menelaus	1	1
menelaus	M	11.94978842	menelaus	1	0
menelaus	M	11.94978842	menelaus	1	1
menelaus	M	11.94978842	hel_or_ach	1	0
menelaus	M	11.94978842	hel_or_ach	1	1
menelaus	M	11.94978842	hel_or_ach	1	0
menelaus	M	11.94978842	hel_or_ach	1	0
menelaus	M	11.94978842	telemachus	1	0
menelaus	M	11.94978842	menelaus	1	1
menelaus	M	11.94978842	hel_or_ach	1	1
menelaus	M	11.94978842	hel_or_ach	1	1
menelaus	M	11.94978842	hel_or_ach	0	0
menelaus	M	11.94978842	hel_or_ach	1	1
menelaus	M	11.94978842	hel_or_ach	1	1
menelaus	M	11.94978842	hel_or_ach	1	1
menelaus	M	11.94978842	hel_or_ach	1	1
menelaus	M	11.94978842	hel_or_ach	1	0
menelaus	M	11.94978842	hel_or_ach	1	0
menelaus	M	11.94978842	hel_or_ach	1	0
menelaus	M	11.94978842	telemachus	1	0
menelaus	M	11.94978842	hel_or_ach	1	0
menelaus	M	11.94978842	hel_or_ach	1	0
menelaus	M	11.94978842	hel_or_ach	1	0
menelaus	M	11.94978842	hel_or_ach	1	1
menelaus	M	11.94978842	hel_or_ach	1	0
menelaus	M	11.94978842	hel_or_ach	1	1
menelaus	M	11.94978842	hel_or_ach	1	0
menelaus	M	11.94978842	hel_or_ach	1	1
menelaus	M	11.94978842	hel_or_ach	1	0
menelaus	M	11.94978842	hel_or_ach	0	0
menelaus	M	11.94978842	hel_or_ach	0	0
menelaus	M	11.94978842	hel_or_ach	1	0
menelaus	M	11.94978842	hel_or_ach	1	0
menelaus	M	11.94978842	hel_or_ach	1	0
menelaus	M	11.94978842	hel_or_ach	1	0
menelaus	M	11.94978842	hel_or_ach	1	0
menelaus	M	11.94978842	hel_or_ach	1	0
menelaus	M	11.94978842	hel_or_ach	1	0
menelaus	M	11.94978842	hel_or_ach	1	1
menelaus	M	11.94978842	hel_or_ach	1	1
menelaus	M	11.94978842	hel_or_ach	1	0
menelaus	M	11.94978842	hel_or_ach	1	1
menelaus	M	11.94978842	hel_or_ach	1	1
menelaus	M	11.94978842	hel_or_ach	1	0
menelaus	M	11.94978842	hel_or_ach	1	0
menelaus	M	11.94978842	hel_or_ach	1	0
menelaus	M	11.94978842	hel_or_ach	1	0
menelaus	M	11.94978842	hel_or_ach	1	1
menelaus	M	11.94978842	hel_or_ach	1	1
menelaus	M	11.94978842	hel_or_ach	1	0
menelaus	M	11.94978842	hel_or_ach	1	0
menelaus	M	11.94978842	hel_or_ach	1	1
menelaus	M	11.94978842	hel_or_ach	1	1
menelaus	M	11.94978842	hel_or_ach	1	0
menelaus	M	11.94978842	hel_or_ach	1	1
menelaus	M	11.94978842	hel_or_ach	1	1
menelaus	M	11.94978842	deidamia	1	1
menelaus	M	11.94978842	hel_or_ach	1	1
menelaus	M	11.94978842	hel_or_ach	1	1
menelaus	M	11.94978842	hel_or_ach	1	0
menelaus	M	11.94978842	marcus	1	1
menelaus	M	11.94978842	hel_or_ach	1	1
menelaus	M	11.94978842	deidamia	1	1
achilles	M	11.92855214	menelaus	1	0
achilles	M	11.92855214	menelaus	1	0
achilles	M	11.92855214	menelaus	1	0
achilles	M	11.92855214	menelaus	1	0
achilles	M	11.92855214	menelaus	1	0
achilles	M	11.92855214	menelaus	1	0
achilles	M	11.92855214	hel_or_ach	1	0
achilles	M	11.92855214	menelaus	1	0
achilles	M	11.92855214	hel_or_ach	1	0
achilles	M	11.92855214	hel_or_ach	1	0
achilles	M	11.92855214	hel_or_ach	1	0
achilles	M	11.92855214	menelaus	1	0
achilles	M	11.92855214	hel_or_ach	1	0
achilles	M	11.92855214	hel_or_ach	1	0
achilles	M	11.92855214	hel_or_ach	1	0
achilles	M	11.92855214	hel_or_ach	0	0
achilles	M	11.92855214	hel_or_ach	1	0
achilles	M	11.92855214	hel_or_ach	0	0
achilles	M	11.92855214	hel_or_ach	1	0
achilles	M	11.92855214	hel_or_ach	1	0
achilles	M	11.92855214	hel_or_ach	1	1
achilles	M	11.92855214	hel_or_ach	1	1
achilles	M	11.92855214	hel_or_ach	1	0
achilles	M	11.92855214	hel_or_ach	1	0
achilles	M	11.92855214	hel_or_ach	1	1
achilles	M	11.92855214	telemachus	1	0
achilles	M	11.92855214	hel_or_ach	1	0
achilles	M	11.92855214	hel_or_ach	1	1
achilles	M	11.92855214	hel_or_ach	1	0
achilles	M	11.92855214	hel_or_ach	1	0
achilles	M	11.92855214	hel_or_ach	1	1
achilles	M	11.92855214	hel_or_ach	1	1
achilles	M	11.92855214	hel_or_ach	1	0
achilles	M	11.92855214	hel_or_ach	1	1
achilles	M	11.92855214	hel_or_ach	1	0
achilles	M	11.92855214	hel_or_ach	1	0
achilles	M	11.92855214	hel_or_ach	1	0
achilles	M	11.92855214	hel_or_ach	1	0
achilles	M	11.92855214	hel_or_ach	0	0
achilles	M	11.92855214	hel_or_ach	1	0
achilles	M	11.92855214	menelaus	0	0
achilles	M	11.92855214	hel_or_ach	1	0
achilles	M	11.92855214	hel_or_ach	1	0
achilles	M	11.92855214	hel_or_ach	1	1
achilles	M	11.92855214	hel_or_ach	1	0
achilles	M	11.92855214	hel_or_ach	1	0
achilles	M	11.92855214	hel_or_ach	1	0
achilles	M	11.92855214	hel_or_ach	1	0
achilles	M	11.92855214	telemachus	1	0
achilles	M	11.92855214	hel_or_ach	1	0
achilles	M	11.92855214	hel_or_ach	1	1
achilles	M	11.92855214	hel_or_ach	1	0
menelaus	M	11.86203187	menelaus	1	1
menelaus	M	11.86203187	menelaus	1	1
menelaus	M	11.86203187	deidamia	1	0
menelaus	M	11.86203187	menelaus	1	0
menelaus	M	11.86203187	menelaus	1	0
menelaus	M	11.86203187	cisseis	1	0
menelaus	M	11.86203187	hel_or_ach	1	0
menelaus	M	11.86203187	hel_or_ach	1	0
menelaus	M	11.86203187	hel_or_ach	1	0
menelaus	M	11.86203187	hel_or_ach	0	0
menelaus	M	11.86203187	hel_or_ach	0	0
menelaus	M	11.86203187	hel_or_ach	1	0
menelaus	M	11.86203187	hel_or_ach	1	0
menelaus	M	11.86203187	hel_or_ach	1	1
menelaus	M	11.86203187	hel_or_ach	1	1
menelaus	M	11.86203187	hel_or_ach	1	0
menelaus	M	11.86203187	hel_or_ach	1	1
menelaus	M	11.86203187	hel_or_ach	1	1
menelaus	M	11.86203187	hel_or_ach	1	1
menelaus	M	11.86203187	hel_or_ach	1	1
menelaus	M	11.86203187	hel_or_ach	0	0
menelaus	M	11.86203187	hel_or_ach	1	1
menelaus	M	11.86203187	hel_or_ach	1	0
menelaus	M	11.86203187	hel_or_ach	1	0
menelaus	M	11.86203187	hel_or_ach	1	1
menelaus	M	11.86203187	hel_or_ach	1	0
menelaus	M	11.86203187	hel_or_ach	1	1
menelaus	M	11.86203187	hel_or_ach	0	0
menelaus	M	11.86203187	cisseis	1	1
menelaus	M	11.86203187	hel_or_ach	1	0
menelaus	M	11.86203187	hel_or_ach	1	0
menelaus	M	11.86203187	hel_or_ach	1	1
menelaus	M	11.86203187	hel_or_ach	0	0
menelaus	M	11.86203187	hel_or_ach	1	0
menelaus	M	11.86203187	deidamia	1	1
menelaus	M	11.86203187	hel_or_ach	1	0
menelaus	M	11.86203187	hel_or_ach	1	0
menelaus	M	11.86203187	hel_or_ach	1	0
menelaus	M	11.86203187	hel_or_ach	1	1
menelaus	M	11.86203187	hel_or_ach	1	1
menelaus	M	11.86203187	hel_or_ach	1	0
menelaus	M	11.86203187	hel_or_ach	1	1
menelaus	M	11.86203187	hel_or_ach	1	0
menelaus	M	11.86203187	hel_or_ach	1	0
menelaus	M	11.86203187	hel_or_ach	1	0
menelaus	M	11.86203187	cisseis	1	0
menelaus	M	11.86203187	hel_or_ach	1	0
menelaus	M	11.86203187	hel_or_ach	0	0
menelaus	M	11.86203187	hel_or_ach	1	1
menelaus	M	11.86203187	hel_or_ach	1	1
menelaus	M	11.86203187	hel_or_ach	1	0
menelaus	M	11.86203187	hel_or_ach	1	1
menelaus	M	11.86203187	hel_or_ach	1	0
menelaus	M	11.86203187	hel_or_ach	1	0
menelaus	M	11.86203187	hel_or_ach	1	0
menelaus	M	11.86203187	hel_or_ach	1	0
menelaus	M	11.86203187	hel_or_ach	1	1
menelaus	M	11.86203187	hel_or_ach	1	0
menelaus	M	11.86203187	hel_or_ach	1	1
menelaus	M	11.86203187	cisseis	1	0
menelaus	M	11.86203187	hel_or_ach	1	1
menelaus	M	11.86203187	hel_or_ach	1	0
menelaus	M	11.86203187	rhetenor	1	0
menelaus	M	11.86203187	hel_or_ach	1	1
menelaus	M	11.86203187	hel_or_ach	1	0
menelaus	M	11.86203187	hel_or_ach	1	0
menelaus	M	11.86203187	hel_or_ach	1	0
menelaus	M	11.86203187	hel_or_ach	1	0
menelaus	M	11.86203187	hel_or_ach	1	0
menelaus	M	11.86203187	hel_or_ach	1	0
menelaus	M	11.86203187	hel_or_ach	1	0
menelaus	M	11.86203187	hel_or_ach	1	0
menelaus	M	11.86203187	rhetenor	1	0
menelaus	M	11.86203187	hel_or_ach	1	0
menelaus	M	11.86203187	hel_or_ach	1	0
menelaus	M	11.86203187	hel_or_ach	1	1
menelaus	M	11.86203187	hel_or_ach	1	1
menelaus	M	11.86203187	hel_or_ach	1	1
menelaus	M	11.86203187	hel_or_ach	1	1
deidamia	F	11.81566086	menelaus	1	1
deidamia	F	11.81566086	menelaus	1	0
deidamia	F	11.81566086	menelaus	1	1
deidamia	F	11.81566086	menelaus	1	0
deidamia	F	11.81566086	hel_or_ach	1	0
deidamia	F	11.81566086	hel_or_ach	1	1
deidamia	F	11.81566086	hel_or_ach	1	0
deidamia	F	11.81566086	hel_or_ach	1	1
deidamia	F	11.81566086	hel_or_ach	1	0
deidamia	F	11.81566086	hel_or_ach	1	0
deidamia	F	11.81566086	hel_or_ach	1	0
deidamia	F	11.81566086	telemachus	1	0
deidamia	F	11.81566086	hel_or_ach	1	0
deidamia	F	11.81566086	hel_or_ach	1	1
deidamia	F	11.81566086	hel_or_ach	1	0
deidamia	F	11.81566086	hel_or_ach	1	1
deidamia	F	11.81566086	hel_or_ach	1	1
deidamia	F	11.81566086	cisseis	1	0
deidamia	F	11.81566086	hel_or_ach	1	1
deidamia	F	11.81566086	menelaus	1	0
deidamia	F	11.81566086	cisseis	1	0
deidamia	F	11.81566086	cisseis	1	0
deidamia	F	11.81566086	hel_or_ach	0	0
deidamia	F	11.81566086	cisseis	1	0
deidamia	F	11.81566086	cisseis	1	1
deidamia	F	11.81566086	hel_or_ach	0	0
deidamia	F	11.81566086	hel_or_ach	0	0
deidamia	F	11.81566086	hel_or_ach	1	1
deidamia	F	11.81566086	hel_or_ach	1	1
deidamia	F	11.81566086	hel_or_ach	1	0
deidamia	F	11.81566086	hel_or_ach	1	0
deidamia	F	11.81566086	hel_or_ach	1	0
deidamia	F	11.81566086	hel_or_ach	1	0
deidamia	F	11.81566086	hel_or_ach	1	1
deidamia	F	11.81566086	hel_or_ach	1	1
deidamia	F	11.81566086	cisseis	1	0
deidamia	F	11.81566086	hel_or_ach	1	0
deidamia	F	11.81566086	telemachus	1	0
deidamia	F	11.81566086	hel_or_ach	1	0
deidamia	F	11.81566086	hel_or_ach	1	1
deidamia	F	11.81566086	hel_or_ach	1	1
deidamia	F	11.81566086	hel_or_ach	1	1
deidamia	F	11.81566086	hel_or_ach	1	1
deidamia	F	11.81566086	hel_or_ach	1	1
deidamia	F	11.81566086	hel_or_ach	0	0
deidamia	F	11.81566086	hel_or_ach	1	1
deidamia	F	11.81566086	deidamia	1	0
deidamia	F	11.81566086	hel_or_ach	0	0
deidamia	F	11.81566086	hel_or_ach	1	1
deidamia	F	11.81566086	hel_or_ach	1	1
deidamia	F	11.81566086	hel_or_ach	1	0
deidamia	F	11.81566086	hel_or_ach	1	1
deidamia	F	11.81566086	hel_or_ach	1	1
deidamia	F	11.81566086	hel_or_ach	1	1
deidamia	F	11.81566086	deidamia	1	0
deidamia	F	11.81566086	hel_or_ach	1	1
deidamia	F	11.81566086	cisseis	1	1
deidamia	F	11.81566086	hel_or_ach	1	1
deidamia	F	11.81566086	hel_or_ach	1	0
deidamia	F	11.81566086	hel_or_ach	1	0
deidamia	F	11.81566086	hel_or_ach	1	1
deidamia	F	11.81566086	hel_or_ach	1	1
deidamia	F	11.81566086	deidamia	1	0
deidamia	F	11.81566086	hel_or_ach	1	1
deidamia	F	11.81566086	hel_or_ach	1	0
deidamia	F	11.81566086	hel_or_ach	1	1
deidamia	F	11.81566086	hel_or_ach	1	1
deidamia	F	11.81566086	hel_or_ach	1	1
deidamia	F	11.81566086	hel_or_ach	1	0
deidamia	F	11.81566086	hel_or_ach	1	0
deidamia	F	11.81566086	hel_or_ach	1	0
deidamia	F	11.81566086	telemachus	1	0
deidamia	F	11.81566086	hel_or_ach	1	1
deidamia	F	11.81566086	hel_or_ach	1	1
deidamia	F	11.81566086	hel_or_ach	1	0
deidamia	F	11.81566086	hel_or_ach	1	0
deidamia	F	11.81566086	hel_or_ach	1	1
deidamia	F	11.81566086	hel_or_ach	1	0
deidamia	F	11.81566086	hel_or_ach	1	0
deidamia	F	11.81566086	hel_or_ach	1	0
deidamia	F	11.81566086	hel_or_ach	1	1
deidamia	F	11.81566086	hel_or_ach	1	1
deidamia	F	11.81566086	hel_or_ach	1	1
deidamia	F	11.81566086	hel_or_ach	1	1
deidamia	F	11.81566086	hel_or_ach	1	1
deidamia	F	11.81566086	hel_or_ach	1	1
deidamia	F	11.81566086	telemachus	1	0
deidamia	F	11.81566086	hel_or_ach	1	1
deidamia	F	11.81566086	cisseis	1	0
deidamia	F	11.81566086	hel_or_ach	1	1
deidamia	F	11.81566086	hel_or_ach	1	1
deidamia	F	11.81566086	hel_or_ach	1	0
deidamia	F	11.81566086	hel_or_ach	1	0
deidamia	F	11.81566086	cisseis	1	0
deidamia	F	11.81566086	cisseis	1	0
deidamia	F	11.81566086	hel_or_ach	1	1
deidamia	F	11.81566086	hel_or_ach	1	0
deidamia	F	11.81566086	hel_or_ach	1	0
deidamia	F	11.81566086	cisseis	1	0
deidamia	F	11.81566086	hel_or_ach	1	1
deidamia	F	11.81566086	hel_or_ach	1	1
deidamia	F	11.81566086	hel_or_ach	1	0
deidamia	F	11.81566086	hel_or_ach	0	0
deidamia	F	11.81566086	deidamia	1	0
deidamia	F	11.81566086	hel_or_ach	1	1
deidamia	F	11.81566086	deidamia	1	0
deidamia	F	11.81566086	hel_or_ach	1	1
deidamia	F	11.81566086	hel_or_ach	1	1
deidamia	F	11.81566086	hel_or_ach	1	0
deidamia	F	11.81566086	hel_or_ach	1	0
deidamia	F	11.81566086	hel_or_ach	1	1
deidamia	F	11.81566086	hel_or_ach	1	1
deidamia	F	11.81566086	hel_or_ach	1	0
achilles	M	11.79196373	menelaus	1	0
achilles	M	11.79196373	menelaus	1	0
achilles	M	11.79196373	menelaus	1	0
achilles	M	11.79196373	menelaus	1	0
achilles	M	11.79196373	menelaus	1	1
achilles	M	11.79196373	menelaus	0	0
achilles	M	11.79196373	menelaus	1	0
achilles	M	11.79196373	hel_or_ach	1	1
achilles	M	11.79196373	menelaus	1	1
achilles	M	11.79196373	menelaus	1	1
achilles	M	11.79196373	menelaus	1	0
achilles	M	11.79196373	hel_or_ach	1	1
achilles	M	11.79196373	hel_or_ach	1	1
achilles	M	11.79196373	menelaus	1	1
achilles	M	11.79196373	menelaus	1	0
achilles	M	11.79196373	hel_or_ach	1	1
achilles	M	11.79196373	cisseis	1	0
achilles	M	11.79196373	hel_or_ach	1	1
achilles	M	11.79196373	menelaus	1	1
achilles	M	11.79196373	hel_or_ach	1	0
achilles	M	11.79196373	hel_or_ach	1	1
achilles	M	11.79196373	hel_or_ach	1	0
achilles	M	11.79196373	hel_or_ach	0	0
achilles	M	11.79196373	hel_or_ach	1	1
achilles	M	11.79196373	hel_or_ach	1	0
achilles	M	11.79196373	hel_or_ach	1	0
achilles	M	11.79196373	hel_or_ach	1	0
achilles	M	11.79196373	hel_or_ach	1	0
achilles	M	11.79196373	menelaus	1	1
achilles	M	11.79196373	telemachus	1	0
achilles	M	11.79196373	hel_or_ach	1	0
achilles	M	11.79196373	hel_or_ach	1	1
achilles	M	11.79196373	hel_or_ach	1	0
achilles	M	11.79196373	hel_or_ach	0	0
achilles	M	11.79196373	hel_or_ach	1	0
achilles	M	11.79196373	hel_or_ach	1	0
achilles	M	11.79196373	hel_or_ach	1	0
achilles	M	11.79196373	hel_or_ach	1	1
achilles	M	11.79196373	hel_or_ach	1	1
achilles	M	11.79196373	hel_or_ach	1	0
achilles	M	11.79196373	hel_or_ach	1	0
achilles	M	11.79196373	hel_or_ach	1	0
achilles	M	11.79196373	cisseis	1	0
achilles	M	11.79196373	deidamia	1	0
achilles	M	11.79196373	hel_or_ach	1	1
achilles	M	11.79196373	hel_or_ach	1	1
achilles	M	11.79196373	hel_or_ach	1	0
achilles	M	11.79196373	hel_or_ach	1	0
achilles	M	11.79196373	hel_or_ach	1	0
achilles	M	11.79196373	hel_or_ach	1	1
achilles	M	11.79196373	hel_or_ach	1	0
achilles	M	11.79196373	hel_or_ach	1	0
achilles	M	11.79196373	hel_or_ach	1	0
achilles	M	11.79196373	hel_or_ach	1	1
achilles	M	11.79196373	hel_or_ach	1	0
achilles	M	11.79196373	hel_or_ach	0	0
achilles	M	11.79196373	hel_or_ach	1	0
achilles	M	11.79196373	hel_or_ach	1	0
achilles	M	11.79196373	hel_or_ach	1	0
helenor	F	11.74370555	menelaus	1	0
helenor	F	11.74370555	menelaus	1	0
helenor	F	11.74370555	menelaus	1	0
helenor	F	11.74370555	menelaus	1	0
helenor	F	11.74370555	hel_or_ach	1	0
helenor	F	11.74370555	cisseis	1	0
helenor	F	11.74370555	hel_or_ach	1	1
helenor	F	11.74370555	hel_or_ach	1	0
helenor	F	11.74370555	hel_or_ach	1	0
helenor	F	11.74370555	menelaus	1	0
helenor	F	11.74370555	hel_or_ach	0	0
helenor	F	11.74370555	hel_or_ach	0	0
helenor	F	11.74370555	menelaus	1	1
helenor	F	11.74370555	hel_or_ach	1	0
helenor	F	11.74370555	hel_or_ach	0	0
helenor	F	11.74370555	hel_or_ach	1	0
helenor	F	11.74370555	hel_or_ach	1	1
helenor	F	11.74370555	hel_or_ach	1	0
helenor	F	11.74370555	hel_or_ach	0	0
helenor	F	11.74370555	menelaus	1	0
helenor	F	11.74370555	hel_or_ach	0	0
helenor	F	11.74370555	hel_or_ach	1	0
helenor	F	11.74370555	hel_or_ach	1	1
helenor	F	11.74370555	hel_or_ach	1	1
helenor	F	11.74370555	hel_or_ach	1	0
helenor	F	11.74370555	hel_or_ach	1	1
helenor	F	11.74370555	hel_or_ach	1	0
helenor	F	11.74370555	telemachus	1	0
helenor	F	11.74370555	hel_or_ach	1	1
helenor	F	11.74370555	hel_or_ach	1	0
helenor	F	11.74370555	hel_or_ach	1	0
helenor	F	11.74370555	hel_or_ach	0	0
helenor	F	11.74370555	hel_or_ach	1	0
helenor	F	11.74370555	hel_or_ach	1	1
helenor	F	11.74370555	hel_or_ach	1	1
helenor	F	11.74370555	hel_or_ach	0	0
helenor	F	11.74370555	hel_or_ach	1	0
helenor	F	11.74370555	hel_or_ach	1	1
helenor	F	11.74370555	hel_or_ach	0	0
helenor	F	11.74370555	hel_or_ach	1	0
helenor	F	11.74370555	hel_or_ach	0	0
helenor	F	11.74370555	hel_or_ach	1	0
helenor	F	11.74370555	rhetenor	1	0
helenor	F	11.74370555	hel_or_ach	1	0
helenor	F	11.74370555	hel_or_ach	1	0
helenor	F	11.74370555	hel_or_ach	1	0
helenor	F	11.74370555	hel_or_ach	1	1
helenor	F	11.74370555	hel_or_ach	1	0
helenor	F	11.74370555	hel_or_ach	1	1
helenor	F	11.74370555	hel_or_ach	1	0
helenor	F	11.74370555	cisseis	1	1
helenor	F	11.74370555	deidamia	1	0
helenor	F	11.74370555	hel_or_ach	1	1
helenor	F	11.74370555	hel_or_ach	1	0
helenor	F	11.74370555	hel_or_ach	1	1
helenor	F	11.74370555	hel_or_ach	1	0
helenor	F	11.74370555	hel_or_ach	1	0
helenor	F	11.74370555	hel_or_ach	1	0
helenor	F	11.74370555	hel_or_ach	0	0
helenor	F	11.74370555	hel_or_ach	1	0
helenor	F	11.74370555	hel_or_ach	1	0
helenor	F	11.74370555	hel_or_ach	1	0
helenor	F	11.74370555	hel_or_ach	1	0
helenor	F	11.74370555	hel_or_ach	1	0
helenor	F	11.74370555	hel_or_ach	1	1
helenor	F	11.74370555	hel_or_ach	1	0
helenor	F	11.74370555	hel_or_ach	1	0
helenor	M	11.644626	hel_or_ach	0	0
helenor	M	11.644626	hel_or_ach	1	1
helenor	M	11.644626	hel_or_ach	0	0
helenor	M	11.644626	hel_or_ach	1	1
helenor	M	11.644626	hel_or_ach	1	0
helenor	M	11.644626	hel_or_ach	1	1
helenor	M	11.644626	hel_or_ach	1	1
helenor	M	11.644626	hel_or_ach	1	1
helenor	M	11.644626	cisseis	1	0
helenor	M	11.644626	menelaus	1	0
helenor	M	11.644626	telemachus	1	0
helenor	M	11.644626	hel_or_ach	1	1
helenor	M	11.644626	hel_or_ach	1	0
helenor	M	11.644626	hel_or_ach	0	0
helenor	M	11.644626	telemachus	1	0
helenor	M	11.644626	hel_or_ach	1	1
helenor	M	11.644626	hel_or_ach	0	0
helenor	M	11.644626	hel_or_ach	1	1
helenor	M	11.644626	hel_or_ach	1	1
helenor	M	11.644626	hel_or_ach	1	0
helenor	M	11.644626	menelaus	1	0
helenor	M	11.644626	hel_or_ach	1	1
helenor	M	11.644626	hel_or_ach	1	0
helenor	M	11.644626	telemachus	1	0
helenor	M	11.644626	telemachus	1	0
helenor	M	11.644626	hel_or_ach	1	1
helenor	M	11.644626	hel_or_ach	1	1
helenor	M	11.644626	hel_or_ach	1	1
helenor	M	11.644626	hel_or_ach	1	1
helenor	M	11.644626	telemachus	1	0
helenor	M	11.644626	hel_or_ach	0	0
helenor	M	11.644626	hel_or_ach	1	1
helenor	M	11.644626	hel_or_ach	0	0
helenor	M	11.644626	hel_or_ach	1	1
helenor	M	11.644626	hel_or_ach	1	0
helenor	M	11.644626	hel_or_ach	0	0
helenor	M	11.644626	hel_or_ach	1	1
helenor	M	11.644626	menelaus	1	0
helenor	M	11.644626	telemachus	1	0
helenor	M	11.644626	hel_or_ach	0	0
helenor	M	11.644626	hel_or_ach	1	0
helenor	M	11.644626	hel_or_ach	1	1
helenor	M	11.644626	hel_or_ach	1	1
helenor	M	11.644626	hel_or_ach	1	1
helenor	M	11.644626	menelaus	1	0
helenor	M	11.644626	hel_or_ach	1	0
helenor	M	11.644626	hel_or_ach	1	1
helenor	M	11.644626	hel_or_ach	1	1
helenor	M	11.644626	hel_or_ach	1	1
helenor	M	11.644626	hel_or_ach	1	0
helenor	M	11.644626	hel_or_ach	1	0
helenor	M	11.644626	hel_or_ach	1	1
helenor	M	11.644626	hel_or_ach	1	1
helenor	M	11.644626	hel_or_ach	1	0
achilles	M	11.644626	cisseis	1	0
achilles	M	11.644626	hel_or_ach	1	1
achilles	M	11.644626	hel_or_ach	1	0
achilles	M	11.644626	hel_or_ach	1	1
achilles	M	11.644626	hel_or_ach	1	0
achilles	M	11.644626	hel_or_ach	1	0
achilles	M	11.644626	hel_or_ach	1	1
achilles	M	11.644626	hel_or_ach	0	0
achilles	M	11.644626	hel_or_ach	1	1
achilles	M	11.644626	hel_or_ach	1	0
achilles	M	11.644626	hel_or_ach	1	1
achilles	M	11.644626	hel_or_ach	1	0
achilles	M	11.644626	hel_or_ach	1	0
achilles	M	11.644626	hel_or_ach	1	1
achilles	M	11.644626	hel_or_ach	1	0
achilles	M	11.644626	hel_or_ach	1	0
achilles	M	11.644626	hel_or_ach	1	0
achilles	M	11.644626	hel_or_ach	1	0
achilles	M	11.644626	hel_or_ach	1	0
achilles	M	11.644626	hel_or_ach	1	0
achilles	M	11.644626	hel_or_ach	1	1
achilles	M	11.644626	hel_or_ach	1	0
achilles	M	11.644626	hel_or_ach	1	0
achilles	M	11.644626	hel_or_ach	1	1
achilles	M	11.644626	deidamia	1	0
achilles	M	11.644626	hel_or_ach	1	0
achilles	M	11.644626	hel_or_ach	1	0
achilles	M	11.644626	hel_or_ach	1	0
achilles	M	11.644626	hel_or_ach	1	1
achilles	M	11.644626	hel_or_ach	1	1
achilles	M	11.644626	hel_or_ach	1	0
achilles	M	11.644626	marcus	1	0
achilles	M	11.644626	hel_or_ach	1	1
achilles	M	11.644626	hel_or_ach	1	0
achilles	M	11.644626	hel_or_ach	1	0
achilles	M	11.644626	hel_or_ach	1	1
achilles	M	11.644626	hel_or_ach	1	0
achilles	M	11.644626	hel_or_ach	1	0
achilles	M	11.644626	hel_or_ach	1	0
achilles	M	11.644626	hel_or_ach	1	1
helenor	M	11.61950803	menelaus	1	0
helenor	M	11.61950803	menelaus	1	0
helenor	M	11.61950803	menelaus	1	1
helenor	M	11.61950803	menelaus	1	1
helenor	M	11.61950803	menelaus	1	1
helenor	M	11.61950803	menelaus	1	1
helenor	M	11.61950803	menelaus	1	0
helenor	M	11.61950803	menelaus	1	0
achilles	F	11.59431458	menelaus	1	0
achilles	F	11.59431458	menelaus	1	1
achilles	F	11.59431458	menelaus	1	0
achilles	F	11.59431458	menelaus	1	1
achilles	F	11.59431458	menelaus	1	0
achilles	F	11.59431458	menelaus	1	1
achilles	F	11.59431458	menelaus	1	0
achilles	F	11.59431458	menelaus	1	1
achilles	F	11.59431458	menelaus	1	0
achilles	F	11.59431458	menelaus	1	0
achilles	F	11.59431458	hel_or_ach	1	0
achilles	F	11.59431458	hel_or_ach	1	0
achilles	F	11.59431458	menelaus	1	1
achilles	F	11.59431458	hel_or_ach	1	1
achilles	F	11.59431458	hel_or_ach	0	0
achilles	F	11.59431458	hel_or_ach	1	1
achilles	F	11.59431458	hel_or_ach	0	0
achilles	F	11.59431458	hel_or_ach	0	0
achilles	F	11.59431458	hel_or_ach	1	0
achilles	F	11.59431458	hel_or_ach	1	1
achilles	F	11.59431458	hel_or_ach	1	0
achilles	F	11.59431458	hel_or_ach	1	1
achilles	F	11.59431458	hel_or_ach	1	0
achilles	F	11.59431458	hel_or_ach	1	0
achilles	F	11.59431458	hel_or_ach	1	1
achilles	F	11.59431458	hel_or_ach	1	1
achilles	F	11.59431458	hel_or_ach	1	1
achilles	F	11.59431458	hel_or_ach	1	0
achilles	F	11.59431458	hel_or_ach	1	0
achilles	F	11.59431458	hel_or_ach	1	0
achilles	F	11.59431458	hel_or_ach	0	0
achilles	F	11.59431458	deidamia	1	0
achilles	F	11.59431458	hel_or_ach	1	1
achilles	F	11.59431458	menelaus	1	0
achilles	F	11.59431458	hel_or_ach	1	0
achilles	F	11.59431458	hel_or_ach	1	0
achilles	F	11.59431458	hel_or_ach	1	0
achilles	F	11.59431458	hel_or_ach	1	0
achilles	F	11.59431458	hel_or_ach	1	0
achilles	F	11.59431458	rhetenor	1	0
deidamia	M	11.5690775	menelaus	1	0
deidamia	M	11.5690775	menelaus	1	1
deidamia	M	11.5690775	hel_or_ach	1	0
deidamia	M	11.5690775	hel_or_ach	1	1
deidamia	M	11.5690775	hel_or_ach	1	1
deidamia	M	11.5690775	menelaus	1	0
deidamia	M	11.5690775	menelaus	1	1
deidamia	M	11.5690775	hel_or_ach	0	0
deidamia	M	11.5690775	hel_or_ach	1	1
deidamia	M	11.5690775	menelaus	0	0
deidamia	M	11.5690775	telemachus	1	0
deidamia	M	11.5690775	hel_or_ach	1	0
deidamia	M	11.5690775	hel_or_ach	1	1
deidamia	M	11.5690775	hel_or_ach	1	1
deidamia	M	11.5690775	hel_or_ach	1	0
deidamia	M	11.5690775	rhetenor	1	0
deidamia	M	11.5690775	hel_or_ach	0	0
deidamia	M	11.5690775	hel_or_ach	1	0
deidamia	M	11.5690775	hel_or_ach	0	0
deidamia	M	11.5690775	hel_or_ach	1	1
deidamia	M	11.5690775	hel_or_ach	1	1
deidamia	M	11.5690775	hel_or_ach	0	0
deidamia	M	11.5690775	telemachus	1	0
deidamia	M	11.5690775	hel_or_ach	0	0
deidamia	M	11.5690775	cisseis	1	0
deidamia	M	11.5690775	cisseis	1	0
deidamia	M	11.5690775	hel_or_ach	1	0
deidamia	M	11.5690775	hel_or_ach	1	1
deidamia	M	11.5690775	hel_or_ach	1	1
deidamia	M	11.5690775	hel_or_ach	1	1
deidamia	M	11.5690775	hel_or_ach	1	1
deidamia	M	11.5690775	hel_or_ach	1	1
deidamia	M	11.5690775	hel_or_ach	1	0
deidamia	M	11.5690775	hel_or_ach	0	0
deidamia	M	11.5690775	hel_or_ach	1	1
deidamia	M	11.5690775	hel_or_ach	1	0
deidamia	M	11.5690775	hel_or_ach	1	0
deidamia	M	11.5690775	hel_or_ach	1	0
deidamia	M	11.5690775	telemachus	1	0
deidamia	M	11.5690775	hel_or_ach	1	0
deidamia	M	11.5690775	hel_or_ach	0	0
deidamia	M	11.5690775	cisseis	1	0
deidamia	M	11.5690775	hel_or_ach	1	1
deidamia	M	11.5690775	hel_or_ach	1	0
deidamia	M	11.5690775	hel_or_ach	1	0
deidamia	M	11.5690775	hel_or_ach	1	0
deidamia	M	11.5690775	hel_or_ach	1	0
deidamia	M	11.5690775	deidamia	1	1
deidamia	M	11.5690775	hel_or_ach	1	1
deidamia	M	11.5690775	hel_or_ach	1	0
deidamia	M	11.5690775	hel_or_ach	1	0
deidamia	M	11.5690775	hel_or_ach	1	1
deidamia	M	11.5690775	hel_or_ach	1	0
deidamia	M	11.5690775	hel_or_ach	1	1
deidamia	M	11.5690775	hel_or_ach	1	1
deidamia	M	11.5690775	hel_or_ach	1	1
deidamia	M	11.5690775	cisseis	1	1
deidamia	M	11.5690775	hel_or_ach	1	1
deidamia	M	11.5690775	hel_or_ach	1	0
deidamia	M	11.5690775	hel_or_ach	1	1
deidamia	M	11.5690775	hel_or_ach	1	0
deidamia	M	11.5690775	marcus	1	0
deidamia	M	11.5690775	hel_or_ach	1	1
deidamia	M	11.5690775	hel_or_ach	1	0
deidamia	M	11.5690775	hel_or_ach	1	1
deidamia	M	11.5690775	hel_or_ach	1	0
deidamia	M	11.5690775	hel_or_ach	1	1
deidamia	M	11.5690775	cisseis	1	0
deidamia	M	11.5690775	hel_or_ach	1	1
deidamia	M	11.5690775	hel_or_ach	1	0
deidamia	M	11.5690775	hel_or_ach	1	1
deidamia	M	11.5690775	hel_or_ach	1	0
deidamia	M	11.5690775	hel_or_ach	1	0
deidamia	M	11.5690775	hel_or_ach	1	1
deidamia	M	11.5690775	hel_or_ach	1	0
deidamia	M	11.5690775	hel_or_ach	1	0
deidamia	M	11.5690775	hel_or_ach	1	0
deidamia	M	11.5690775	hel_or_ach	1	1
deidamia	M	11.5690775	hel_or_ach	1	1
deidamia	M	11.5690775	hel_or_ach	1	1
deidamia	M	11.5690775	hel_or_ach	1	0
deidamia	M	11.5690775	hel_or_ach	1	1
deidamia	M	11.5690775	hel_or_ach	0	0
deidamia	M	11.5690775	hel_or_ach	1	0
deidamia	M	11.5690775	hel_or_ach	1	0
deidamia	M	11.5690775	hel_or_ach	1	0
deidamia	M	11.5690775	hel_or_ach	1	1
deidamia	M	11.5690775	hel_or_ach	1	1
deidamia	M	11.5690775	deidamia	1	1
deidamia	M	11.5690775	hel_or_ach	1	0
deidamia	M	11.5690775	hel_or_ach	1	0
menelaus	F	11.54382869	menelaus	1	0
menelaus	F	11.54382869	hel_or_ach	1	1
menelaus	F	11.54382869	hel_or_ach	0	0
menelaus	F	11.54382869	hel_or_ach	1	0
menelaus	F	11.54382869	telemachus	1	0
menelaus	F	11.54382869	hel_or_ach	1	1
menelaus	F	11.54382869	hel_or_ach	1	1
menelaus	F	11.54382869	hel_or_ach	1	1
menelaus	F	11.54382869	hel_or_ach	1	0
menelaus	F	11.54382869	hel_or_ach	1	0
menelaus	F	11.54382869	hel_or_ach	1	0
menelaus	F	11.54382869	hel_or_ach	1	0
menelaus	F	11.54382869	hel_or_ach	1	0
menelaus	F	11.54382869	hel_or_ach	1	1
menelaus	F	11.54382869	hel_or_ach	1	1
menelaus	F	11.54382869	hel_or_ach	0	0
menelaus	F	11.54382869	telemachus	1	0
menelaus	F	11.54382869	hel_or_ach	1	0
menelaus	F	11.54382869	hel_or_ach	1	1
menelaus	F	11.54382869	telemachus	1	0
menelaus	F	11.54382869	hel_or_ach	0	0
menelaus	F	11.54382869	hel_or_ach	1	0
menelaus	F	11.54382869	telemachus	1	0
menelaus	F	11.54382869	hel_or_ach	1	0
menelaus	F	11.54382869	telemachus	1	0
menelaus	F	11.54382869	telemachus	1	0
menelaus	F	11.54382869	hel_or_ach	1	0
menelaus	F	11.54382869	hel_or_ach	1	1
menelaus	F	11.54382869	telemachus	1	0
menelaus	F	11.54382869	hel_or_ach	1	0
menelaus	F	11.54382869	hel_or_ach	1	0
menelaus	F	11.54382869	telemachus	1	0
menelaus	F	11.54382869	telemachus	1	0
menelaus	F	11.54382869	hel_or_ach	1	0
menelaus	F	11.54382869	hel_or_ach	1	1
menelaus	F	11.54382869	hel_or_ach	0	0
menelaus	F	11.54382869	hel_or_ach	1	1
menelaus	F	11.54382869	hel_or_ach	1	1
menelaus	F	11.54382869	telemachus	1	0
menelaus	F	11.54382869	hel_or_ach	1	1
menelaus	F	11.54382869	hel_or_ach	1	0
menelaus	F	11.54382869	hel_or_ach	1	0
menelaus	F	11.54382869	marcus	1	0
menelaus	F	11.54382869	hel_or_ach	0	0
menelaus	F	11.54382869	hel_or_ach	1	0
menelaus	F	11.54382869	hel_or_ach	1	0
menelaus	F	11.54382869	hel_or_ach	1	0
menelaus	F	11.54382869	hel_or_ach	1	1
menelaus	F	11.54382869	hel_or_ach	1	0
menelaus	F	11.54382869	hel_or_ach	1	1
menelaus	F	11.54382869	hel_or_ach	1	0
menelaus	F	11.54382869	hel_or_ach	1	0
menelaus	F	11.54382869	hel_or_ach	1	0
menelaus	F	11.54382869	hel_or_ach	1	0
menelaus	F	11.54382869	hel_or_ach	1	1
menelaus	F	11.54382869	hel_or_ach	1	0
menelaus	F	11.54382869	hel_or_ach	1	0
menelaus	F	11.54382869	hel_or_ach	1	0
menelaus	F	11.54382869	hel_or_ach	1	0
menelaus	F	11.54382869	hel_or_ach	1	0
menelaus	F	11.54382869	hel_or_ach	1	0
menelaus	F	11.54382869	hel_or_ach	1	0
achilles	M	11.4683305	hel_or_ach	1	1
achilles	M	11.4683305	hel_or_ach	1	0
achilles	M	11.4683305	hel_or_ach	1	0
achilles	M	11.4683305	hel_or_ach	0	0
achilles	M	11.4683305	hel_or_ach	1	0
achilles	M	11.4683305	hel_or_ach	1	1
achilles	M	11.4683305	hel_or_ach	1	1
achilles	M	11.4683305	hel_or_ach	0	0
achilles	M	11.4683305	hel_or_ach	1	1
achilles	M	11.4683305	hel_or_ach	1	0
achilles	M	11.4683305	menelaus	1	0
achilles	M	11.4683305	hel_or_ach	1	1
achilles	M	11.4683305	hel_or_ach	1	0
achilles	M	11.4683305	hel_or_ach	1	1
achilles	M	11.4683305	hel_or_ach	1	1
achilles	M	11.4683305	menelaus	1	1
achilles	M	11.4683305	hel_or_ach	1	0
achilles	M	11.4683305	hel_or_ach	1	1
achilles	M	11.4683305	menelaus	1	0
achilles	M	11.4683305	hel_or_ach	1	1
achilles	M	11.4683305	hel_or_ach	1	1
achilles	M	11.4683305	rhetenor	1	0
achilles	M	11.4683305	hel_or_ach	1	1
achilles	M	11.4683305	hel_or_ach	1	1
achilles	M	11.4683305	hel_or_ach	1	1
achilles	M	11.4683305	menelaus	1	0
achilles	M	11.4683305	hel_or_ach	0	0
achilles	M	11.4683305	hel_or_ach	1	1
achilles	M	11.4683305	hel_or_ach	1	0
achilles	M	11.4683305	hel_or_ach	1	0
achilles	M	11.4683305	hel_or_ach	1	1
achilles	M	11.4683305	hel_or_ach	0	0
achilles	M	11.4683305	menelaus	1	0
achilles	M	11.4683305	hel_or_ach	1	1
achilles	M	11.4683305	rhetenor	1	0
achilles	M	11.4683305	hel_or_ach	1	1
achilles	M	11.4683305	menelaus	1	0
achilles	M	11.4683305	hel_or_ach	1	1
achilles	M	11.4683305	hel_or_ach	1	1
achilles	M	11.4683305	hel_or_ach	1	1
achilles	M	11.4683305	hel_or_ach	1	1
achilles	M	11.4683305	hel_or_ach	1	1
achilles	M	11.4683305	hel_or_ach	1	1
achilles	M	11.4683305	hel_or_ach	1	1
achilles	M	11.4683305	hel_or_ach	1	1
achilles	M	11.4683305	hel_or_ach	1	1
achilles	M	11.4683305	hel_or_ach	1	0
achilles	M	11.4683305	hel_or_ach	1	0
achilles	M	11.4683305	hel_or_ach	1	0
achilles	M	11.4683305	hel_or_ach	1	1
achilles	M	11.4683305	hel_or_ach	1	1
achilles	M	11.4683305	hel_or_ach	1	1
achilles	M	11.4683305	hel_or_ach	1	0
achilles	M	11.4683305	hel_or_ach	1	0
achilles	M	11.4683305	hel_or_ach	1	1
achilles	M	11.4683305	hel_or_ach	1	1
achilles	M	11.4683305	hel_or_ach	1	0
achilles	M	11.4683305	hel_or_ach	1	0
achilles	M	11.4683305	hel_or_ach	1	1
achilles	M	11.4683305	hel_or_ach	1	1
achilles	M	11.4683305	hel_or_ach	1	1
achilles	M	11.4683305	hel_or_ach	1	1
achilles	M	11.4683305	hel_or_ach	1	1
achilles	M	11.4683305	hel_or_ach	1	1
achilles	M	11.4683305	cisseis	1	1
achilles	M	11.4683305	hel_or_ach	1	1
achilles	M	11.4683305	hel_or_ach	1	1
achilles	M	11.4683305	cisseis	1	0
achilles	M	11.4683305	hel_or_ach	1	1
achilles	M	11.4683305	hel_or_ach	1	1
achilles	M	11.4683305	hel_or_ach	1	0
achilles	M	11.4683305	hel_or_ach	1	0
achilles	M	11.4683305	hel_or_ach	1	1
achilles	M	11.4683305	hel_or_ach	1	1
achilles	M	11.4683305	deidamia	1	0
achilles	M	11.4683305	hel_or_ach	1	0
achilles	M	11.4683305	rhetenor	1	0
achilles	M	11.4683305	hel_or_ach	1	1
achilles	M	11.4683305	hel_or_ach	1	0
achilles	M	11.4683305	hel_or_ach	1	0
achilles	M	11.4683305	hel_or_ach	1	1
achilles	M	11.4683305	hel_or_ach	1	1
achilles	M	11.4683305	hel_or_ach	1	1
achilles	M	11.4683305	hel_or_ach	0	0
achilles	M	11.4683305	hel_or_ach	1	1
achilles	M	11.4683305	hel_or_ach	1	1
achilles	M	11.4683305	hel_or_ach	1	1
achilles	M	11.4683305	hel_or_ach	1	1
achilles	M	11.4683305	hel_or_ach	1	1
achilles	M	11.4683305	hel_or_ach	1	1
helenor	F	11.44335342	menelaus	1	1
helenor	F	11.44335342	hel_or_ach	1	0
helenor	F	11.44335342	menelaus	1	0
helenor	F	11.44335342	telemachus	1	0
helenor	F	11.44335342	hel_or_ach	1	0
helenor	F	11.44335342	hel_or_ach	1	1
helenor	F	11.44335342	hel_or_ach	1	0
helenor	F	11.44335342	hel_or_ach	0	0
helenor	F	11.44335342	hel_or_ach	1	0
helenor	F	11.44335342	hel_or_ach	1	1
helenor	F	11.44335342	hel_or_ach	1	0
helenor	F	11.44335342	hel_or_ach	1	0
helenor	F	11.44335342	hel_or_ach	1	1
helenor	F	11.44335342	hel_or_ach	1	0
helenor	F	11.44335342	hel_or_ach	1	0
helenor	F	11.44335342	hel_or_ach	1	1
helenor	F	11.44335342	telemachus	1	0
helenor	F	11.44335342	hel_or_ach	0	0
helenor	F	11.44335342	hel_or_ach	0	0
helenor	F	11.44335342	hel_or_ach	0	0
helenor	F	11.44335342	hel_or_ach	0	0
helenor	F	11.44335342	hel_or_ach	0	0
helenor	F	11.44335342	hel_or_ach	1	1
helenor	F	11.44335342	hel_or_ach	1	1
helenor	F	11.44335342	hel_or_ach	0	0
helenor	F	11.44335342	hel_or_ach	1	0
helenor	F	11.44335342	hel_or_ach	0	0
helenor	F	11.44335342	hel_or_ach	1	0
helenor	F	11.44335342	hel_or_ach	1	0
helenor	F	11.44335342	hel_or_ach	1	1
helenor	F	11.44335342	hel_or_ach	0	0
helenor	F	11.44335342	hel_or_ach	0	0
helenor	F	11.44335342	hel_or_ach	1	1
helenor	F	11.44335342	hel_or_ach	1	0
helenor	F	11.44335342	hel_or_ach	1	1
helenor	F	11.44335342	hel_or_ach	1	1
helenor	F	11.44335342	hel_or_ach	0	0
helenor	F	11.44335342	hel_or_ach	1	1
helenor	F	11.44335342	hel_or_ach	1	0
helenor	F	11.44335342	hel_or_ach	1	1
helenor	F	11.44335342	hel_or_ach	1	0
helenor	F	11.44335342	hel_or_ach	1	1
helenor	F	11.44335342	hel_or_ach	1	0
helenor	F	11.44335342	hel_or_ach	1	0
helenor	F	11.44335342	hel_or_ach	1	1
helenor	F	11.44335342	hel_or_ach	1	0
helenor	F	11.44335342	hel_or_ach	1	0
helenor	F	11.44335342	hel_or_ach	1	0
helenor	F	11.44335342	hel_or_ach	1	1
helenor	F	11.44335342	hel_or_ach	1	1
helenor	F	11.44335342	hel_or_ach	1	1
helenor	F	11.44335342	hel_or_ach	1	0
helenor	F	11.44335342	hel_or_ach	1	1
helenor	F	11.44335342	hel_or_ach	1	1
helenor	F	11.44335342	hel_or_ach	1	1
helenor	F	11.44335342	hel_or_ach	1	0
helenor	F	11.44335342	hel_or_ach	1	1
helenor	F	11.44335342	hel_or_ach	1	0
helenor	F	11.44335342	hel_or_ach	1	0
helenor	F	11.44335342	hel_or_ach	1	0
helenor	F	11.44335342	hel_or_ach	1	0
helenor	F	11.44335342	hel_or_ach	1	1
helenor	F	11.44335342	hel_or_ach	1	1
helenor	F	11.44335342	hel_or_ach	0	0
helenor	F	11.44335342	telemachus	1	0
helenor	F	11.44335342	hel_or_ach	1	1
helenor	F	11.44335342	hel_or_ach	1	0
helenor	F	11.44335342	hel_or_ach	1	0
helenor	F	11.44335342	hel_or_ach	1	0
helenor	F	11.44335342	hel_or_ach	0	0
helenor	F	11.44335342	hel_or_ach	1	1
helenor	F	11.44335342	hel_or_ach	1	0
helenor	F	11.44335342	hel_or_ach	1	0
helenor	F	11.44335342	hel_or_ach	1	0
helenor	F	11.44335342	hel_or_ach	1	0
helenor	F	11.44335342	hel_or_ach	1	0
helenor	F	11.44335342	hel_or_ach	1	0
helenor	F	11.44335342	hel_or_ach	1	0
helenor	F	11.44335342	hel_or_ach	1	1
helenor	F	11.44335342	hel_or_ach	1	0
helenor	F	11.44335342	hel_or_ach	0	0
helenor	F	11.44335342	hel_or_ach	1	1
helenor	F	11.44335342	hel_or_ach	1	0
helenor	F	11.44335342	hel_or_ach	1	0
helenor	F	11.44335342	hel_or_ach	1	0
achilles	M	11.41852397	hel_or_ach	0	0
achilles	M	11.41852397	hel_or_ach	1	0
achilles	M	11.41852397	deidamia	1	0
achilles	M	11.41852397	hel_or_ach	1	0
achilles	M	11.41852397	hel_or_ach	1	0
achilles	M	11.41852397	hel_or_ach	1	0
achilles	M	11.41852397	hel_or_ach	1	0
achilles	M	11.41852397	hel_or_ach	1	1
achilles	M	11.41852397	hel_or_ach	1	0
achilles	M	11.41852397	hel_or_ach	1	0
achilles	M	11.41852397	hel_or_ach	1	0
achilles	M	11.41852397	hel_or_ach	1	0
achilles	M	11.41852397	hel_or_ach	1	1
achilles	M	11.41852397	hel_or_ach	1	1
achilles	M	11.41852397	hel_or_ach	1	0
achilles	M	11.41852397	hel_or_ach	1	0
achilles	M	11.41852397	hel_or_ach	1	1
achilles	M	11.41852397	hel_or_ach	1	1
achilles	M	11.41852397	hel_or_ach	0	0
achilles	M	11.41852397	hel_or_ach	1	0
achilles	M	11.41852397	hel_or_ach	1	1
achilles	M	11.41852397	hel_or_ach	1	0
achilles	M	11.41852397	hel_or_ach	1	0
achilles	M	11.41852397	hel_or_ach	1	1
achilles	M	11.41852397	hel_or_ach	1	0
achilles	M	11.41852397	marcus	1	0
achilles	M	11.41852397	hel_or_ach	1	0
helenor	M	11.393874	hel_or_ach	1	1
helenor	M	11.393874	hel_or_ach	1	0
helenor	M	11.393874	telemachus	1	0
helenor	M	11.393874	hel_or_ach	0	0
helenor	M	11.393874	hel_or_ach	1	0
helenor	M	11.393874	hel_or_ach	1	0
helenor	M	11.393874	hel_or_ach	1	0
helenor	M	11.393874	hel_or_ach	1	1
helenor	M	11.393874	hel_or_ach	0	0
helenor	M	11.393874	hel_or_ach	1	0
helenor	M	11.393874	hel_or_ach	1	1
helenor	M	11.393874	hel_or_ach	1	0
helenor	M	11.393874	telemachus	1	0
helenor	M	11.393874	hel_or_ach	1	0
helenor	M	11.393874	hel_or_ach	1	0
helenor	M	11.393874	hel_or_ach	1	0
helenor	M	11.393874	hel_or_ach	1	0
helenor	M	11.393874	hel_or_ach	1	0
helenor	M	11.393874	hel_or_ach	1	1
helenor	M	11.393874	hel_or_ach	1	1
deidamia	F	11.34524002	menelaus	1	0
deidamia	F	11.34524002	hel_or_ach	1	1
[truncated: 1,143 more rows]

## Sheet: Fig. S7
dummy_species	dummy_sex	time	turnover_time_hel_ach	patrolling_species	passing	approach	interaction	tot_wing_area	blue_proportion
[truncated: 1,443 more rows]

[truncated: 15 more sheets: Fig. S8, Fig. S9a, Fig. S9b, Fig. S9c, Fig. S10, Fig. S11, Fig. S13, Fig. S14, Fig. S15, Table S1, Table S3, Table S4, Table S5, Table S6, Table S7]
